# Supplementary material for: Arbuscular mycorrhizal symbiosis and osmotic adjustment in response to NaCl stress: a meta-analysis
Source: Front Plant Sci. 2014 Oct 17;5:562. doi: 10.3389/fpls.2014.00562 (PMC4201091; doi:10.3389/fpls.2014.00562)
Supplement: Supplementary file 1 [file SupplementaryMaterial1.XLSX]

## Sheet: General information
Online Resource 1
Details from all studies used in the meta-analyses, including each of the xx moderators used for categorical analyses, the NM control and AM means, sample sizes (n) and the values of the natural log (ln) of the response ratio with corresponding variances.
Influence of arbuscular mycorrhizal symbiosis on leaf water potential and its components of host plants - a meta analysis
Robert Augé*, Heather Toler. Department of Plant Sciences, 2431 Joe Johnson Drive, University of Tennessee, Knoxville, TN 37996-4561, USA
Arnold Saxton. Department of Animal Science, 505 River Drive, University of Tennessee, Knoxville, TN 37996-4574, USA
*Corresponding author
e-mail: auge@utk.edu
Tel.: (865) 974-7324
Fax: (865) 974-1947

## Sheet: Studies
Details on the 650 studies used in the meta-analysis, including each of the moderators used for categorical and regression analyses, the NM control and AM means, sample sizes (n) and value of the natural log (ln) of the response ratios with corresponding variances.
				NaCl stress				AM taxa	Host characteristics			Fungal effects on host		leaf Ψ and/or RWC	Proline (shoot)						Proline (root)						Glycine betaine (shoot)						Glycine betaine (root)						Polyamines total (shoot)						Amino acid total
Study #	Year	Authors	Study definitions	Level	% NaCl in stress	Stress severity (if >1 level)	Time (d)		Host genus/species	Host type	Woody	Shoot size	Root colonization	Host water status	Mean AM Trt	n AM Trt	Mean NM Trt	n NM trt	ln Response Ratio	Variance	Mean AM Trt	n AM Trt	Mean NM Trt	n NM trt	ln Response Ratio	Variance	Mean AM Trt	n AM Trt	Mean NM Trt	n NM trt	ln Response Ratio	Variance	Mean AM Trt	n AM Trt	Mean NM Trt	n NM trt	ln Response Ratio	Variance	Mean AM Trt	n AM Trt	Mean NM Trt	n NM trt	ln Response Ratio	Variance	Mean AM Trt	n AM Trt	Mean NM Trt	n NM trt	ln Response Ratio
1	1983	Allen & Cunningham 1983	inland population	0 mg Na+ kg-1	all	none	60	native	Distichlis spicata	monocot	no	AM larger	28
2	1983	Allen & Cunningham 1983	inland population	1000 mg Na+ kg-1	all	low	60	native	Distichlis spicata	monocot	no	same	28
3	1983	Allen & Cunningham 1983	inland population	2000 mg Na+ kg-1	all	high	60	native	Distichlis spicata	monocot	no	same	28
4	1983	Allen & Cunningham 1983	coastal population	0 mg Na+ kg-1	all	none	60	native	Distichlis spicata	monocot	no	same	9
5	1983	Allen & Cunningham 1983	coastal population	1000 mg Na+ kg-1	all	low	60	native	Distichlis spicata	monocot	no	same	9
6	1983	Allen & Cunningham 1983	coastal population	2000 mg Na+ kg-1	all	high	60	native	Distichlis spicata	monocot	no	same	9
7	1983	Ojala et al. 1983		-0.06 MPa NaCl/CaCl2	half			R. intraradices	Allium cepa	dicot	no	AM larger	58
8	1983	Ojala et al. 1983		-0.06 MPa NaCl/CaCl2	half			other species	Allium cepa	dicot	no	AM larger	58
9	1983	Ojala et al. 1983		-0.20 MPa NaCl/CaCl2	half	low		R. intraradices	Allium cepa	dicot	no	AM larger
10	1983	Ojala et al. 1983		-0.20 MPa NaCl/CaCl2	half	low		other species	Allium cepa	dicot	no	AM larger
11	1983	Ojala et al. 1983		-0.41 MPa NaCl/CaCl2	half	high		R. intraradices	Allium cepa	dicot	no	AM larger	46
12	1983	Ojala et al. 1983		-0.41 MPa NaCl/CaCl2	half	high		other species	Allium cepa	dicot	no	AM larger	46
13	1984	Pond et al. 1984	1980, Cynodon dactylon	10 dS m-1 NaCl/CaCl2	half		114	R. intraradices	Lycopersicon esculentum/Solanum lycopersicum	dicot	no	AM larger	71.3333
14	1984	Pond et al. 1984	1980, Pluchea sericea	10 dS m-1 NaCl/CaCl2	half		114	R. intraradices	Lycopersicon esculentum/Solanum lycopersicum	dicot	no	same	43
15	1984	Pond et al. 1984	1980, Spergula sp.	10 dS m-1 NaCl/CaCl2	half		114	F. mosseae	Lycopersicon esculentum/Solanum lycopersicum	dicot	no	same	76.3333
16	1984	Pond et al. 1984	1980, Typha angustifolia	10 dS m-1 NaCl/CaCl2	half		114		Lycopersicon esculentum/Solanum lycopersicum	dicot	no	same	76.3333
17	1984	Pond et al. 1984	1980, unknown grass	10 dS m-1 NaCl/CaCl2	half		114		Lycopersicon esculentum/Solanum lycopersicum	dicot	no	same	9.66667
18	1984	Pond et al. 1984	1980, Heliotropium sp.	10 dS m-1 NaCl/CaCl2	half		114	>1 species	Lycopersicon esculentum/Solanum lycopersicum	dicot	no	same	76.3333
19	1984	Pond et al. 1984	1980, Acacia sp.	10 dS m-1 NaCl/CaCl2	half		114	F. mosseae	Lycopersicon esculentum/Solanum lycopersicum	dicot	no	same	23.6667
20	1984	Pond et al. 1984	1980, Lycopersicon esculentum	10 dS m-1 NaCl/CaCl2	half		114	F. mosseae	Lycopersicon esculentum/Solanum lycopersicum	dicot	no	same	95.3333
21	1984	Pond et al. 1984	1980, Tamarix galliica	10 dS m-1 NaCl/CaCl2	half		114		Lycopersicon esculentum/Solanum lycopersicum	dicot	no	same	19
22	1984	Pond et al. 1984	1980, Cressa sp.	10 dS m-1 NaCl/CaCl2	half		114	R. intraradices	Lycopersicon esculentum/Solanum lycopersicum	dicot	no	same	9.66667
23	1984	Pond et al. 1984	1980, Salicornia sp.	10 dS m-1 NaCl/CaCl2	half		114		Lycopersicon esculentum/Solanum lycopersicum	dicot	no	same	9.66667
24	1984	Pond et al. 1984	1980, unknown plant	10 dS m-1 NaCl/CaCl2	half		114	F. mosseae	Lycopersicon esculentum/Solanum lycopersicum	dicot	no	same	62
25	1984	Pond et al. 1984	1980, Plucheaq sericea	10 dS m-1 NaCl/CaCl2	half		114	R. intraradices	Lycopersicon esculentum/Solanum lycopersicum	dicot	no	same	76.3333
26	1984	Pond et al. 1984	1980, Tamarix galliica	10 dS m-1 NaCl/CaCl2	half		114	other species	Lycopersicon esculentum/Solanum lycopersicum	dicot	no	same	47.6667
27	1984	Pond et al. 1984	1980, Distichlis spicata var. stricta	10 dS m-1 NaCl/CaCl2	half		114		Lycopersicon esculentum/Solanum lycopersicum	dicot	no	same	4.66667
28	1984	Pond et al. 1984	1981, Distichlis spicata var. stricta	10 dS m-1 NaCl/CaCl2	half		84	R. intraradices	Lycopersicon esculentum/Solanum lycopersicum	dicot	no	AM larger	96
29	1984	Pond et al. 1984	1981, Artemesia sp.	10 dS m-1 NaCl/CaCl2	half		84	F. mosseae	Lycopersicon esculentum/Solanum lycopersicum	dicot	no	AM larger	92
30	1984	Pond et al. 1984	1981, Medicago sativa	10 dS m-1 NaCl/CaCl2	half		84		Lycopersicon esculentum/Solanum lycopersicum	dicot	no	AM larger	100
31	1984	Pond et al. 1984	1981, Distichlis spicata var. stricta	10 dS m-1 NaCl/CaCl2	half		84	F. mosseae	Lycopersicon esculentum/Solanum lycopersicum	dicot	no	AM larger	97
32	1984	Pond et al. 1984	1981, Sporobolus airoides	10 dS m-1 NaCl/CaCl2	half		84	R. intraradices	Lycopersicon esculentum/Solanum lycopersicum	dicot	no	AM larger	99
33	1984	Pond et al. 1984	1981, Atriplex canescens	10 dS m-1 NaCl/CaCl2	half		84		Lycopersicon esculentum/Solanum lycopersicum	dicot	no	same	60
34	1984	Pond et al. 1984	1981, Distichlis spicata var. stricta	10 dS m-1 NaCl/CaCl2	half		84		Lycopersicon esculentum/Solanum lycopersicum	dicot	no	same	7
35	1984	Pond et al. 1984	1981, Atriplex sp.	10 dS m-1 NaCl/CaCl2	half		84	F. mosseae	Lycopersicon esculentum/Solanum lycopersicum	dicot	no	same	77
36	1984	Pond et al. 1984	1981, Sporobolus airoides	10 dS m-1 NaCl/CaCl2	half		84		Lycopersicon esculentum/Solanum lycopersicum	dicot	no	same	41
37	1984	Pond et al. 1984	1981, Salicornia sp.	10 dS m-1 NaCl/CaCl2	half		84	F. mosseae	Lycopersicon esculentum/Solanum lycopersicum	dicot	no	same	4
38	1984	Pond et al. 1984	1981, Sporobolus airoides	10 dS m-1 NaCl/CaCl2	half		84	F. mosseae	Lycopersicon esculentum/Solanum lycopersicum	dicot	no	same	14
39	1984	Pond et al. 1984	1981, Distichlis spicata var. stricta	10 dS m-1 NaCl/CaCl2	half		84	F. mosseae	Lycopersicon esculentum/Solanum lycopersicum	dicot	no	same	53
40	1984	Pond et al. 1984	1981, Prosopis grandulosa var. Torreyana	10 dS m-1 NaCl/CaCl2	half		84	R. intraradices	Lycopersicon esculentum/Solanum lycopersicum	dicot	no	same	65
41	1984	Pond et al. 1984	1981, Larrea tridentata	10 dS m-1 NaCl/CaCl2	half		84		Lycopersicon esculentum/Solanum lycopersicum	dicot	no	same	13
42	1984	Pond et al. 1984	1981, Atriplex sp.	10 dS m-1 NaCl/CaCl2	half		84	other species	Lycopersicon esculentum/Solanum lycopersicum	dicot	no	same	55
43	1984	Pond et al. 1984	1981, Triticum aestivum	10 dS m-1 NaCl/CaCl2	half		84		Lycopersicon esculentum/Solanum lycopersicum	dicot	no	same	37
44	1984	Pond et al. 1984	1981, Juncus cooperi	10 dS m-1 NaCl/CaCl2	half		84	R. intraradices	Lycopersicon esculentum/Solanum lycopersicum	dicot	no	same	9
45	1985	Poss et al. 1985	0 P	1.0 dS m-1, 2 M NaCl 1 M CaCl2	>half	low	59	other species	Allium cepa	dicot	no	AM larger	54.4
46	1985	Poss et al. 1985	0 P	2.8 dS m-1, 2 M NaCl 1 M CaCl2	>half		59	other species	Allium cepa	dicot	no	AM larger	38.1
47	1985	Poss et al. 1985	0 P	4.3 dS m-1, 2 M NaCl 1 M CaCl2	>half		59	other species	Allium cepa	dicot	no	AM larger	43.1
48	1985	Poss et al. 1985	0 P	5.6 dS m-1, 2 M NaCl 1 M CaCl2	>half	high	59	other species	Allium cepa	dicot	no	same	52
49	1985	Poss et al. 1985	0.8 P	1.0 dS m-1, 2 M NaCl 1 M CaCl2	>half	low	59	other species	Allium cepa	dicot	no	AM smaller	27.9
50	1985	Poss et al. 1985	0.8 P	2.8 dS m-1, 2 M NaCl 1 M CaCl2	>half		59	other species	Allium cepa	dicot	no	same	16.5
51	1985	Poss et al. 1985	0.8 P	4.3 dS m-1, 2 M NaCl 1 M CaCl2	>half		59	other species	Allium cepa	dicot	no	same	37.6
52	1985	Poss et al. 1985	0.8 P	5.6 dS m-1, 2 M NaCl 1 M CaCl2	>half	high	59	other species	Allium cepa	dicot	no	same	33.8
53	1985	Poss et al. 1985	1.6 P	1.0 dS m-1, 2 M NaCl 1 M CaCl2	>half	low	59	other species	Allium cepa	dicot	no	AM smaller	5
54	1985	Poss et al. 1985	1.6 P	2.8 dS m-1, 2 M NaCl 1 M CaCl2	>half		59	other species	Allium cepa	dicot	no	same	11.1
55	1985	Poss et al. 1985	1.6 P	4.3 dS m-1, 2 M NaCl 1 M CaCl2	>half		59	other species	Allium cepa	dicot	no	same	19.1
56	1985	Poss et al. 1985	1.6 P	5.6 dS m-1, 2 M NaCl 1 M CaCl2	>half	high	59	other species	Allium cepa	dicot	no	same	7.4
57	1986	Duke et al. 1986	AM two root halves	0 mM NaCl	all	none	56	R. intraradices	Poncirus trifoliata x Citrus sinensis	dicot	yes	AM larger	82.6484														0.568224	5	0.945794	5	-0.509509	0.4	0.568224	5	0.945794	5	-0.509509	0.4
58	1986	Duke et al. 1986	AM one root half	0 mM NaCl	all	none	56	R. intraradices	Poncirus trifoliata x Citrus sinensis	dicot	yes	AM larger	78.1963														0.743925	5	0.945794	5	-0.240085	0.4	0.743925	5	0.945794	5	-0.240085	0.4
59	1986	Duke et al. 1986	AM two root halves	25 mM NaCl	all	low	56	R. intraradices	Poncirus trifoliata x Citrus sinensis	dicot	yes	AM larger	66.7808														0.807477	5	1.17009	5	-0.370925	0.4	0.807477	5	1.17009	5	-0.370925	0.4
60	1986	Duke et al. 1986	AM one root half	25 mM NaCl	all	low	56	R. intraradices	Poncirus trifoliata x Citrus sinensis	dicot	yes	AM larger	70.6621														0.979439	5	1.17009	5	-0.177859	0.4	0.979439	5	1.17009	5	-0.177859	0.4
61	1986	Duke et al. 1986	AM two root halves	50 mM NaCl	all		56	R. intraradices	Poncirus trifoliata x Citrus sinensis	dicot	yes	AM larger	60.8447														0.957009	5	1.28224	5	-0.292553	0.4	0.957009	5	1.28224	5	-0.292553	0.4
62	1986	Duke et al. 1986	AM one root half	50 mM NaCl	all		56	R. intraradices	Poncirus trifoliata x Citrus sinensis	dicot	yes	AM larger	62.6712														1.02804	5	1.28224	5	-0.220959	0.4	1.02804	5	1.28224	5	-0.220959	0.4
63	1986	Duke et al. 1986	AM two root halves	100 mM NaCl	all	high	56	R. intraradices	Poncirus trifoliata x Citrus sinensis	dicot	yes	AM larger	52.8539														1.36075	5	1.68972	5	-0.216528	0.4	1.36075	5	1.68972	5	-0.216528	0.4
64	1986	Duke et al. 1986	AM one root half	100 mM NaCl	all	high	56	R. intraradices	Poncirus trifoliata x Citrus sinensis	dicot	yes	AM larger	54.6804														1.44299	5	1.68972	5	-0.157845	0.4	1.44299	5	1.68972	5	-0.157845	0.4
65	1987	Hartmond et al. 1987		0 mM NaCl	all	none	24	R. intraradices	Citrus sinensis	dicot	yes	AM smaller	44.4	same
66	1987	Hartmond et al. 1987		150 mM NaCl	all		24	R. intraradices	Citrus sinensis	dicot	yes	AM smaller	40.5	AM lower
67	1987	Hartmond et al. 1987		0 mM NaCl	all	none	24	R. intraradices	Citrus aurantium	dicot	yes	same	57.4	same
68	1987	Hartmond et al. 1987		150 mM NaCl	all		24	R. intraradices	Citrus aurantium	dicot	yes	same	47	same
69	1987	Hartmond et al. 1987		0 mM NaCl	all	none	24	R. intraradices	Poncirus trifoliata x Citrus sinensis	dicot	yes	same	38.2	AM lower
70	1987	Hartmond et al. 1987		150 mM NaCl	all		24	R. intraradices	Poncirus trifoliata x Citrus sinensis	dicot	yes	same	57.4	same
71	1988	Pfeiffer & Bloss 1988	-P	0 mM NaCl	all	none	60	R. intraradices	Parthenium argentatum	dicot	yes	AM larger	54.4
72	1988	Pfeiffer & Bloss 1988	+P	0 mM NaCl	all	none	60	R. intraradices	Parthenium argentatum	dicot	yes	same	55
73	1988	Pfeiffer & Bloss 1988	-P	750 ug g-1 NaCl	all		60	R. intraradices	Parthenium argentatum	dicot	yes	AM larger	37.7
74	1988	Pfeiffer & Bloss 1988	+P	750 ug g-1 NaCl	all		60	R. intraradices	Parthenium argentatum	dicot	yes	AM larger	19.5
75	1989	Graham & Syvertsen 1989	AM plants not P-fertilized	0 mM NaCl	all	none	42	R. intraradices	Citrus aurantium	dicot	yes	same
76	1989	Graham & Syvertsen 1989	AM plants not P-fertilized	0 mM NaCl	all	none	42	R. intraradices	Citrus sinensis	dicot	yes	same
77	1989	Graham & Syvertsen 1989	AM plants not P-fertilized	30 mM NaCl	all	low	42	R. intraradices	Citrus aurantium	dicot	yes	same
78	1989	Graham & Syvertsen 1989	AM plants not P-fertilized	30 mM NaCl	all	low	42	R. intraradices	Citrus sinensis	dicot	yes	AM smaller
79	1989	Graham & Syvertsen 1989	AM plants not P-fertilized	60 mM NaCl	all	high	42	R. intraradices	Citrus aurantium	dicot	yes	AM smaller
80	1989	Graham & Syvertsen 1989	AM plants not P-fertilized	60 mM NaCl	all	high	42	R. intraradices	Citrus sinensis	dicot	yes	same
81	1989	Graham & Syvertsen 1989	AM plants P-fertilized	0 mM NaCl	all	none	28	R. intraradices	Citrus aurantium	dicot	yes	same
82	1989	Graham & Syvertsen 1989	AM plants P-fertilized	0 mM NaCl	all	none	28	R. intraradices	Citrus sinensis	dicot	yes	same
83	1989	Graham & Syvertsen 1989	AM plants P-fertilized	30 mM NaCl	all	low	28	R. intraradices	Citrus aurantium	dicot	yes	same
84	1989	Graham & Syvertsen 1989	AM plants P-fertilized	30 mM NaCl	all	low	28	R. intraradices	Citrus sinensis	dicot	yes	same
85	1989	Graham & Syvertsen 1989	AM plants P-fertilized	60 mM NaCl	all	high	28	R. intraradices	Citrus aurantium	dicot	yes	same
86	1989	Graham & Syvertsen 1989	AM plants P-fertilized	60 mM NaCl	all	high	28	R. intraradices	Citrus sinensis	dicot	yes	same
87	1993	Jindal et al. 1993		0 mM NaCl	all	none	62	R. intraradices	Vigna radiata	dicot-legume	no		50		7.49386	3	2.51843	3	1.09045	0.666667	7.49386	3	2.51843	3	1.09045	0.666667
88	1993	Jindal et al. 1993		12.5 mM NaCl	all	low	62	R. intraradices	Vigna radiata	dicot-legume	no		15.2		9.69287	3	2.75184	3	1.25912	0.666667	9.69287	3	2.75184	3	1.25912	0.666667
89	1993	Jindal et al. 1993		25 mM NaCl	all	high	62	R. intraradices	Vigna radiata	dicot-legume	no		14.8		8.0344	3	3.56265	3	0.813226	0.666667	8.0344	3	3.56265	3	0.813226	0.666667
90	1995	Mankarios et al. 1995		0 g NaCl kg-1 soil	all	none	56		Glycine max	dicot-legume	no		57.8
91	1995	Mankarios et al. 1995		1.25 g NaCl kg-1 soil	all		56		Glycine max	dicot-legume	no		84.9
92	1996	Abdel-Fattah et al. 1996	-kinetin	0 mM NaCl	all	none	63	F. mosseae	Pisum sativum	dicot-legume	no	AM larger	59.7329	AM higher	1.49849	6	1.11446	6	0.296093	0.333333	0.77237	6	0.523705	6	0.388536	0.333333
93	1996	Abdel-Fattah et al. 1996	+kinetin	0 mM NaCl	all	none	63	F. mosseae	Pisum sativum	dicot-legume	no	AM smaller	41.4837	same	1.58133	6	1.22741	6	0.253357	0.333333	0.804396	6	0.542543	6	0.393824	0.333333
94	1996	Abdel-Fattah et al. 1996	-kinetin	4 g NaCl kg-1	all		63	F. mosseae	Pisum sativum	dicot-legume	no	AM larger	46.6469	AM higher	2.46988	6	1.93524	6	0.243938	0.333333	1.15856	6	1.05683	6	0.0919014	0.333333
95	1996	Abdel-Fattah et al. 1996	+kinetin	4 g NaCl kg-1	all		63	F. mosseae	Pisum sativum	dicot-legume	no	same	36.6766	AM higher	1.70557	6	1.30271	6	0.269453	0.333333	1.10016	6	0.802512	6	0.315462	0.333333
96	1996	Ruiz-Lozano et al. 1996		3 g NaCl kg-1	all	low	49	F. mosseae	Lactuca sativa	dicot	no	AM larger	70		178	5	217	5	-0.198114	0.4	178	5	217	5	-0.198114	0.4
97	1996	Ruiz-Lozano et al. 1996		3 g NaCl kg-1	all	low	49	R. intraradices	Lactuca sativa	dicot	no	AM larger	69		245	5	217	5	0.121361	0.4	245	5	217	5	0.121361	0.4
98	1996	Ruiz-Lozano et al. 1996		3 g NaCl kg-1	all	low	49	other species	Lactuca sativa	dicot	no	AM larger	87		154	5	217	5	-0.342945	0.4	154	5	217	5	-0.342945	0.4
99	1996	Ruiz-Lozano et al. 1996		4 g NaCl kg-1	all		49	F. mosseae	Lactuca sativa	dicot	no	AM larger	64		239	5	263	5	-0.0956905	0.4	239	5	263	5	-0.0956905	0.4
100	1996	Ruiz-Lozano et al. 1996		4 g NaCl kg-1	all		49	R. intraradices	Lactuca sativa	dicot	no	AM larger	65		250	5	263	5	-0.0506931	0.4	250	5	263	5	-0.0506931	0.4
101	1996	Ruiz-Lozano et al. 1996		4 g NaCl kg-1	all		49	other species	Lactuca sativa	dicot	no	AM larger	83		170	5	263	5	-0.436356	0.4	170	5	263	5	-0.436356	0.4
102	1996	Ruiz-Lozano et al. 1996		5 g NaCl kg-1	all	high	49	F. mosseae	Lactuca sativa	dicot	no	AM larger	68		343	5	379	5	-0.0998058	0.4	343	5	379	5	-0.0998058	0.4
103	1996	Ruiz-Lozano et al. 1996		5 g NaCl kg-1	all	high	49	R. intraradices	Lactuca sativa	dicot	no	AM larger	62		309	5	379	5	-0.204195	0.4	309	5	379	5	-0.204195	0.4
104	1996	Ruiz-Lozano et al. 1996		5 g NaCl kg-1	all	high	49	other species	Lactuca sativa	dicot	no	AM larger	83		185	5	379	5	-0.71718	0.4	185	5	379	5	-0.71718	0.4
105	1998	Feng et al. 1998		0 g/kg NaCl	all	none	90	F. mosseae	Bromus inermis	monocot	no	same	40.2
106	1998	Feng et al. 1998		0 g/kg NaCl	all	none	90		Bromus inermis	monocot	no	same	42.3
107	1998	Feng et al. 1998		1 g/kg NaCl	all	low	90	F. mosseae	Bromus inermis	monocot	no	same	37.8
108	1998	Feng et al. 1998		1 g/kg NaCl	all	low	90		Bromus inermis	monocot	no	same	28.4
109	1998	Feng et al. 1998		2 g/kg NaCl	all		90	F. mosseae	Bromus inermis	monocot	no	AM larger	22.7
110	1998	Feng et al. 1998		2 g/kg NaCl	all		90		Bromus inermis	monocot	no	same	16.7
111	1998	Feng et al. 1998		3 g/kg NaCl	all	high	90	F. mosseae	Bromus inermis	monocot	no	AM larger	13.6
112	1998	Feng et al. 1998		3 g/kg NaCl	all	high	90		Bromus inermis	monocot	no	AM larger	10.7
113	1998	Rinaldelli & Mancuso 1998		25 mM NaCl	all	low	90	F. mosseae	Olea europaea	dicot	yes
114	1998	Rinaldelli & Mancuso 1998		0 mM NaCl	all	none	90	F. mosseae	Olea europaea	dicot	yes
115	1998	Rinaldelli & Mancuso 1998		50 mM NaCl	all		90	F. mosseae	Olea europaea	dicot	yes
116	1998	Rinaldelli & Mancuso 1998		75 mM NaCl	all		90	F. mosseae	Olea europaea	dicot	yes
117	1998	Rinaldelli & Mancuso 1998		100 mM NaCl	all	high	90	F. mosseae	Olea europaea	dicot	yes
118	1999	Aboul-Nasr 1999		0 g NaCl L-1	all	none	21	R. intraradices	Linum usitatissimum	dicot	no	same	47.37		1.51	4	1.82	4	-0.186727	0.5	1.51	4	1.82	4	-0.186727	0.5
119	1999	Aboul-Nasr 1999		2 g NaCl L-1	all	low	21	R. intraradices	Linum usitatissimum	dicot	no	same	45.59		1.94	4	3.18	4	-0.494193	0.5	1.94	4	3.18	4	-0.494193	0.5
120	1999	Aboul-Nasr 1999		4 g NaCl L-1	all		21	R. intraradices	Linum usitatissimum	dicot	no	same	43.34		2.52	4	4.16	4	-0.501256	0.5	2.52	4	4.16	4	-0.501256	0.5
121	1999	Aboul-Nasr 1999		6 g NaCl L-1	all	high	21	R. intraradices	Linum usitatissimum	dicot	no	same	42.69		3	4	5.42	4	-0.591484	0.5	3	4	5.42	4	-0.591484	0.5
122	1999	Hatimi 1999	M vs N	0 mM NaCl	all	none	35	native	Acacia cyanophylla	dicot-legume	yes	AM larger	97.7072		1.48734	4	1.20253	4	0.212561	0.5	1.48734	4	1.20253	4	0.212561	0.5
123	1999	Hatimi 1999	M vs N	500 mM NaCl	all	low	35	native	Acacia cyanophylla	dicot-legume	yes	same	86.2434		3.06962	4	2.27848	4	0.298045	0.5	3.06962	4	2.27848	4	0.298045	0.5
124	1999	Hatimi 1999	M vs N	1000 mM NaCl	all	high	35	native	Acacia cyanophylla	dicot-legume	yes	AM larger	77.7778		10.0316	4	3.92405	4	0.93862	0.5	10.0316	4	3.92405	4	0.93862	0.5
125	1999	Hatimi 1999	MR1 vs .1	0 mM NaCl	all	none	35	native	Acacia cyanophylla	dicot-legume	yes	same	97.8836		1.67722	4	1.26582	4	0.281412	0.5	1.67722	4	1.26582	4	0.281412	0.5
126	1999	Hatimi 1999	MR1 vs .1	500 mM NaCl	all	low	35	native	Acacia cyanophylla	dicot-legume	yes	same	89.9471		3.16456	4	2.34177	4	0.301105	0.5	3.16456	4	2.34177	4	0.301105	0.5
127	1999	Hatimi 1999	MR1 vs .1	1000 mM NaCl	all	high	35	native	Acacia cyanophylla	dicot-legume	yes	same	79.1887		11.4241	4	5.25316	4	0.77689	0.5	11.4241	4	5.25316	4	0.77689	0.5
128	1999	Hatimi 1999	MR2 vs .2	0 mM NaCl	all	none	35	native	Acacia cyanophylla	dicot-legume	yes	same	96.649		1.61392	4	1.20253	4	0.294239	0.5	1.61392	4	1.20253	4	0.294239	0.5
129	1999	Hatimi 1999	MR2 vs .2	500 mM NaCl	all	low	35	native	Acacia cyanophylla	dicot-legume	yes	AM larger	87.6543		3.16456	4	2.31013	4	0.314711	0.5	3.16456	4	2.31013	4	0.314711	0.5
130	1999	Hatimi 1999	MR2 vs .2	1000 mM NaCl	all	high	35	native	Acacia cyanophylla	dicot-legume	yes	same	76.7196		11.0759	4	5.15823	4	0.764183	0.5	11.0759	4	5.15823	4	0.764183	0.5
131	1999	Hatimi 1999	MR3 vs .3	0 mM NaCl	all	none	35	native	Acacia cyanophylla	dicot-legume	yes	same	92.5926		1.39241	4	1.23418	4	0.120628	0.5	1.39241	4	1.23418	4	0.120628	0.5
132	1999	Hatimi 1999	MR3 vs .3	500 mM NaCl	all	low	35	native	Acacia cyanophylla	dicot-legume	yes	same	82.5397		2.56329	4	2.31013	4	0.10399	0.5	2.56329	4	2.31013	4	0.10399	0.5
133	1999	Hatimi 1999	MR3 vs .3	1000 mM NaCl	all	high	35	native	Acacia cyanophylla	dicot-legume	yes	same	72.6631		7.97468	4	4.84177	4	0.498991	0.5	7.97468	4	4.84177	4	0.498991	0.5
134	2000	Feng et al. 2000		0 g NaCl kg-1	all		21	F. mosseae	Zea mays	monocot	no	same	58.6	same	530.481	2	556.15	2	-0.0472529	1
135	2000	Feng et al. 2000		1 g NaCl kg-1	all		21	F. mosseae	Zea mays	monocot	no	AM larger	31	AM higher	847.059	2	1099.47	2	-0.260809	1
136	2001	Abo-Ghalia 2001a	- Saccharomyces	0 mM NaCl	all	none	42	R. intraradices	Sorghum bicolor	monocot	no	AM larger	100
137	2001	Abo-Ghalia 2001a	- Saccharomyces	50 mM NaCl	all	low	42	R. intraradices	Sorghum bicolor	monocot	no	AM larger	90
138	2001	Abo-Ghalia 2001a	- Saccharomyces	100 mM NaCl	all	high	42	R. intraradices	Sorghum bicolor	monocot	no	AM larger	65
139	2001	Abo-Ghalia 2001a	+ Saccharomyces	0 mM NaCl	all	none	42	R. intraradices	Sorghum bicolor	monocot	no	AM larger	100
140	2001	Abo-Ghalia 2001a	+ Saccharomyces	50 mM NaCl	all	low	42	R. intraradices	Sorghum bicolor	monocot	no	AM larger	100
141	2001	Abo-Ghalia 2001a	+ Saccharomyces	100 mM NaCl	all	high	42	R. intraradices	Sorghum bicolor	monocot	no	AM larger	100
142	2001	Abo-Ghalia 2001b	-Saccharomyces cerevisiae	0 mM NaCl	all	none	42	R. intraradices	Sorghum bicolor	monocot	no				0.222328	4	0.180344	4	0.209291	0.5																									0.793182	4	0.427273	4	0.61863
143	2001	Abo-Ghalia 2001b	+Saccharomyces cerevisiae	0 mM NaCl	all	none	42	R. intraradices	Sorghum bicolor	monocot	no				0.388359	4	0.290076	4	0.291785	0.5																									1.05	4	0.647727	4	0.483076
144	2001	Abo-Ghalia 2001b	-Saccharomyces cerevisiae	50 mM NaCl	all	low	42	R. intraradices	Sorghum bicolor	monocot	no				0.262405	4	0.233779	4	0.115513	0.5																									0.538636	4	0.436364	4	0.210565
145	2001	Abo-Ghalia 2001b	+Saccharomyces cerevisiae	50 mM NaCl	all	low	42	R. intraradices	Sorghum bicolor	monocot	no				0.459924	4	0.314885	4	0.378851	0.5																									0.906818	4	0.627273	4	0.368561
146	2001	Abo-Ghalia 2001b	-Saccharomyces cerevisiae	100 mM NaCl	all	high	42	R. intraradices	Sorghum bicolor	monocot	no				0.323473	4	0.253817	4	0.242504	0.5																									0.463636	4	0.270455	4	0.538997
147	2001	Abo-Ghalia 2001b	+Saccharomyces cerevisiae	100 mM NaCl	all	high	42	R. intraradices	Sorghum bicolor	monocot	no				0.491412	4	0.334924	4	0.383381	0.5																									0.872727	4	0.625	4	0.333871
148	2001	Abo-Ghalia & El-Khallal 2001	-jasmonic acid	0 mM NaCl	all	none	42	R. intraradices	Lupinus termis	dicot-legume	no	AM larger	90		0.27	3	0.26	3	0.0377403	0.666667	0.27	3	0.26	3	0.0377403	0.666667																			18	3	15.9	3	0.124053
149	2001	Abo-Ghalia & El-Khallal 2001	-jasmonic acid	50 mM NaCl	all	low	42	R. intraradices	Lupinus termis	dicot-legume	no	AM larger	80		0.35	3	0.33	3	0.0588405	0.666667	0.35	3	0.33	3	0.0588405	0.666667																			22.4	3	17.7	3	0.235496
150	2001	Abo-Ghalia & El-Khallal 2001	-jasmonic acid	100 mM NaCl	all	high	42	R. intraradices	Lupinus termis	dicot-legume	no	AM larger	75		0.41	3	0.37	3	0.102654	0.666667	0.41	3	0.37	3	0.102654	0.666667																			25.9	3	21.5	3	0.18619
151	2001	Abo-Ghalia & El-Khallal 2001	+jasmonic acid	0 mM NaCl	all	none	42	R. intraradices	Lupinus termis	dicot-legume	no	AM larger	91		0.38	3	0.32	3	0.17185	0.666667	0.38	3	0.32	3	0.17185	0.666667																			23.6	3	17.4	3	0.304777
152	2001	Abo-Ghalia & El-Khallal 2001	+jasmonic acid	50 mM NaCl	all	low	42	R. intraradices	Lupinus termis	dicot-legume	no	AM larger	85		0.47	3	0.38	3	0.212561	0.666667	0.47	3	0.38	3	0.212561	0.666667																			28.5	3	20	3	0.354172
153	2001	Abo-Ghalia & El-Khallal 2001	+jasmonic acid	100 mM NaCl	all	high	42	R. intraradices	Lupinus termis	dicot-legume	no	AM larger	79		0.58	3	0.46	3	0.231802	0.666667	0.58	3	0.46	3	0.231802	0.666667																			33.5	3	24.2	3	0.325193
154	2001	Al-Karaki 2001	cv. Petra, salt-tolerant	1.2 dS.m-1	all	low	56	F. mosseae	Triticum durum	monocot	no	AM larger	49.5
155	2001	Al-Karaki 2001	cv. Hourani-27, salt-sensitive	1.2 dS.m-1	all	low	56	F. mosseae	Triticum durum	monocot	no	AM larger	40.2
156	2001	Al-Karaki 2001	cv. Petra, salt-tolerant	4.1 dS.m-1	all		56	F. mosseae	Triticum durum	monocot	no	AM larger	38.8
157	2001	Al-Karaki 2001	cv. Hourani-27, salt-sensitive	4.1 dS.m-1	all		56	F. mosseae	Triticum durum	monocot	no	AM larger	34.6
158	2001	Al-Karaki 2001	cv. Petra, salt-tolerant	6.7 dS.m-1	all	high	56	F. mosseae	Triticum durum	monocot	no	same	30.4
159	2001	Al-Karaki 2001	cv. Hourani-27, salt-sensitive	6.7 dS.m-1	all	high	56	F. mosseae	Triticum durum	monocot	no	AM larger	24.9
160	2001	Al-Karaki et al. 2001	salt tolerant cv	1.4 dS m-1 control	half	low	56	F. mosseae	Lycopersicon esculentum/Solanum lycopersicum	dicot	no	AM larger	51.6
161	2001	Al-Karaki et al. 2001	salt tolerant cv	4.9 dS m-1 NaCl/CaCl2	half		56	F. mosseae	Lycopersicon esculentum/Solanum lycopersicum	dicot	no	AM larger	38.9
162	2001	Al-Karaki et al. 2001	salt tolerant cv	7.1 dS m-1 NaCl/CaCl2	half	high	56	F. mosseae	Lycopersicon esculentum/Solanum lycopersicum	dicot	no	same	33.4
163	2001	Al-Karaki et al. 2001	salt sensitive cv	1.4 dS m-1 control	half	low	56	F. mosseae	Lycopersicon esculentum/Solanum lycopersicum	dicot	no	AM larger	47.3
164	2001	Al-Karaki et al. 2001	salt sensitive cv	4.9 dS m-1 NaCl/CaCl2	half		56	F. mosseae	Lycopersicon esculentum/Solanum lycopersicum	dicot	no	AM larger	36.9
165	2001	Al-Karaki et al. 2001	salt sensitive cv	7.1 dS m-1 NaCl/CaCl2	half	high	56	F. mosseae	Lycopersicon esculentum/Solanum lycopersicum	dicot	no	AM larger	27
166	2001	Cantrell & Linderman 2001	saline VAM	0 NaCl	all	none	77	native	Lactuca sativa	dicot	no	same	43
167	2001	Cantrell & Linderman 2001	nonsaline VAM	0 NaCl	all	none	77	native	Lactuca sativa	dicot	no	same	34.8
168	2001	Cantrell & Linderman 2001	saline VAM	4 dS m-1 NaCl	all	low	77	native	Lactuca sativa	dicot	no	AM larger	32.7
169	2001	Cantrell & Linderman 2001	nonsaline VAM	4 dS m-1 NaCl	all	low	77	native	Lactuca sativa	dicot	no	AM larger	32.6
170	2001	Cantrell & Linderman 2001	saline VAM	8 dS m-1 NaCl	all		77	native	Lactuca sativa	dicot	no	AM larger	29.8
171	2001	Cantrell & Linderman 2001	nonsaline VAM	8 dS m-1 NaCl	all		77	native	Lactuca sativa	dicot	no	AM larger	27.8
172	2001	Cantrell & Linderman 2001	saline VAM	12 dS m-1 NaCl	all	high	77	native	Lactuca sativa	dicot	no	AM larger	26.2
173	2001	Cantrell & Linderman 2001	nonsaline VAM	12 dS m-1 NaCl	all	high	77	native	Lactuca sativa	dicot	no	AM larger	29.9
174	2001	Cantrell & Linderman 2001	saline VAM	0 NaCl	all	none	77	native	Allium cepa	monocot	no	AM larger	61.7
175	2001	Cantrell & Linderman 2001	nonsaline VAM	0 NaCl	all	none	77	native	Allium cepa	monocot	no	AM larger	28
176	2001	Cantrell & Linderman 2001	saline VAM	4 dS m-1 NaCl	all	low	77	native	Allium cepa	monocot	no	AM larger	59.4
177	2001	Cantrell & Linderman 2001	nonsaline VAM	4 dS m-1 NaCl	all	low	77	native	Allium cepa	monocot	no	AM larger	28.8
178	2001	Cantrell & Linderman 2001	saline VAM	8 dS m-1 NaCl	all		77	native	Allium cepa	monocot	no	AM larger	49
179	2001	Cantrell & Linderman 2001	nonsaline VAM	8 dS m-1 NaCl	all		77	native	Allium cepa	monocot	no	AM larger	20.3
180	2001	Cantrell & Linderman 2001	saline VAM	12 dS m-1 NaCl	all	high	77	native	Allium cepa	monocot	no	AM larger	38.8
181	2001	Cantrell & Linderman 2001	nonsaline VAM	12 dS m-1 NaCl	all	high	77	native	Allium cepa	monocot	no	AM larger	18.3
182	2002	Feng et al. 2002	0.05 mM P	0 mM NaCl	all	none	34	F. mosseae	Zea mays	monocot	no	AM larger	75
183	2002	Feng et al. 2002	0.10 mM P	0 mM NaCl	all	none	34	F. mosseae	Zea mays	monocot	no	AM larger	75
184	2002	Feng et al. 2002	0.05 mM P	100 mM NaCl	all		34	F. mosseae	Zea mays	monocot	no	AM larger	75
185	2002	Feng et al. 2002	0.10 mM P	100 mM NaCl	all		34	F. mosseae	Zea mays	monocot	no	AM larger	75
186	2002	Wu & Chang 2002	- ABA	0% NaCl	all	none	3	>1 species	Cucumis sativus	dicot	no	AM larger			0.58	10	1.3	10	-0.807091	0.2
187	2002	Wu & Chang 2002	- ABA	4% NaCl	all		3	>1 species	Cucumis sativus	dicot	no	AM larger			0.7	10	0.98	10	-0.336472	0.2
188	2002	Wu & Chang 2002	+ ABA	0% NaCl	all	none	3	>1 species	Cucumis sativus	dicot	no	AM larger			0.62	10	1.2	10	-0.660357	0.2
189	2002	Wu & Chang 2002	+ ABA	4% NaCl	all		3	>1 species	Cucumis sativus	dicot	no	AM larger			0.65	10	1.03	10	-0.460342	0.2
190	2003	Abo-El-Ez 2003		0 ppm salt	half	none	240		Musa nana	dicot	yes	same			2.16	2	1.92	2	0.117783	1
191	2003	Abo-El-Ez 2003		1000 ppm salt	half	low	240		Musa nana	dicot	yes	same			2.57	2	2.29	2	0.115354	1
192	2003	Abo-El-Ez 2003		2000 ppm salt	half		240		Musa nana	dicot	yes	same			3.73	2	3.31	2	0.11946	1
193	2003	Abo-El-Ez 2003		3000 ppm salt	half	high	240		Musa nana	dicot	yes	same			4.95	2	4.8	2	0.0307717	1
194	2003	Khaled et al. 2003	- Rhizobium trifolii	0 g NaCl L-1	all	none	60	native	Trifolium alexandrinum	dicot-legume	no	AM larger	71		0.0470668	3	0.0470668	3	2.22045e-16	0.666667
195	2003	Khaled et al. 2003	- Rhizobium trifolii	4 g NaCl L-1	all	low	60	native	Trifolium alexandrinum	dicot-legume	no	AM larger	62		0.0457026	3	0.0770805	3	-0.522695	0.666667
196	2003	Khaled et al. 2003	- Rhizobium trifolii	6 g NaCl L-1	all		60	native	Trifolium alexandrinum	dicot-legume	no	AM larger	63		0.047749	3	0.0832196	3	-0.555526	0.666667
197	2003	Khaled et al. 2003	- Rhizobium trifolii	8 g NaCl L-1	all	high	60	native	Trifolium alexandrinum	dicot-legume	no	AM larger	78		0.0634379	3	0.0961801	3	-0.41616	0.666667
198	2003	Khaled et al. 2003	- Rhizobium trifolii	0 g NaCl L-1	all	none	60	F. mosseae	Trifolium alexandrinum	dicot-legume	no	AM larger	86		0.0395634	3	0.0661664	3	-0.514268	0.666667
199	2003	Khaled et al. 2003	- Rhizobium trifolii	4 g NaCl L-1	all	low	60	F. mosseae	Trifolium alexandrinum	dicot-legume	no	AM larger	37		0.0627558	3	0.0941337	3	-0.405465	0.666667
200	2003	Khaled et al. 2003	- Rhizobium trifolii	6 g NaCl L-1	all		60	F. mosseae	Trifolium alexandrinum	dicot-legume	no	AM larger	31		0.0600273	3	0.101637	3	-0.526609	0.666667
201	2003	Khaled et al. 2003	- Rhizobium trifolii	8 g NaCl L-1	all	high	60	F. mosseae	Trifolium alexandrinum	dicot-legume	no	same	15		0.0634379	3	0.403138	3	-1.84922	0.666667
202	2003	Khaled et al. 2003	+ Rhizobium trifolii	0 g NaCl L-1	all	none	60	native	Trifolium alexandrinum	dicot-legume	no	AM smaller	43		0.154843	3	0.0470668	3	1.19084	0.666667
203	2003	Khaled et al. 2003	+ Rhizobium trifolii	4 g NaCl L-1	all	low	60	native	Trifolium alexandrinum	dicot-legume	no	same	41		0.162347	3	0.0770805	3	0.744883	0.666667
204	2003	Khaled et al. 2003	+ Rhizobium trifolii	6 g NaCl L-1	all		60	native	Trifolium alexandrinum	dicot-legume	no	AM smaller	28		0.21487	3	0.0832196	3	0.948552	0.666667
205	2003	Khaled et al. 2003	+ Rhizobium trifolii	8 g NaCl L-1	all	high	60	native	Trifolium alexandrinum	dicot-legume	no	AM smaller	21		0.315825	3	0.0961801	3	1.18897	0.666667
206	2003	Khaled et al. 2003	+ Rhizobium trifolii	0 g NaCl L-1	all	none	60	F. mosseae	Trifolium alexandrinum	dicot-legume	no	AM smaller	41		0.12824	3	0.0661664	3	0.661731	0.666667
207	2003	Khaled et al. 2003	+ Rhizobium trifolii	4 g NaCl L-1	all	low	60	F. mosseae	Trifolium alexandrinum	dicot-legume	no	AM smaller	24		0.0995907	3	0.0941337	3	0.0563529	0.666667
208	2003	Khaled et al. 2003	+ Rhizobium trifolii	6 g NaCl L-1	all		60	F. mosseae	Trifolium alexandrinum	dicot-legume	no	AM smaller	14		0.0832196	3	0.101637	3	-0.199925	0.666667
209	2003	Khaled et al. 2003	+ Rhizobium trifolii	8 g NaCl L-1	all	high	60	F. mosseae	Trifolium alexandrinum	dicot-legume	no	AM smaller	10		0.305593	3	0.403138	3	-0.277023	0.666667
210	2004	Rabie et al. 2004	AM -Azospirillum brasilense	0 NaCl	all	none	65	R. clarus	Vigna sinensis	dicot-legume	no	AM larger	63
211	2004	Rabie et al. 2004	AM + Azospirillum brasilense	0 NaCl	all	none	65	R. clarus	Vigna sinensis	dicot-legume	no	AM larger	65
212	2004	Rabie et al. 2004	AM -Azospirillum brasilense	1.8 dS m-1	all	low	65	R. clarus	Vigna sinensis	dicot-legume	no	AM larger	69
213	2004	Rabie et al. 2004	AM + Azospirillum brasilense	1.8 dS m-1	all	low	65	R. clarus	Vigna sinensis	dicot-legume	no	AM larger	74
214	2004	Rabie et al. 2004	AM -Azospirillum brasilense	3.6 dS m-1	all		65	R. clarus	Vigna sinensis	dicot-legume	no	AM larger	69
215	2004	Rabie et al. 2004	AM + Azospirillum brasilense	3.6 dS m-1	all		65	R. clarus	Vigna sinensis	dicot-legume	no	AM larger	73
216	2004	Rabie et al. 2004	AM -Azospirillum brasilense	5.4 dS m-1	all		65	R. clarus	Vigna sinensis	dicot-legume	no	AM larger	59
217	2004	Rabie et al. 2004	AM + Azospirillum brasilense	5.4 dS m-1	all		65	R. clarus	Vigna sinensis	dicot-legume	no	AM larger	65
218	2004	Rabie et al. 2004	AM -Azospirillum brasilense	7.2 dS m-1	all	high	65	R. clarus	Vigna sinensis	dicot-legume	no	AM larger	36
219	2004	Rabie et al. 2004	AM + Azospirillum brasilense	7.2 dS m-1	all	high	65	R. clarus	Vigna sinensis	dicot-legume	no	AM larger	53
220	2004	Scheloske et al. 2004	+Azospirillum brasilense	2% NaCl	all		270	R. intraradices	Aster tripolium	dicot	no	AM larger	65
221	2005	Diouf et al. 2005	- Bradyrhizobium, - Pisolithus	0 mM NaCl	all	none	100	R. intraradices	Acacia auriculiformis	dicot-legume	yes	same	82		0.696133	9	0.198895	9	1.25276	0.222222	0.696133	9	0.198895	9	1.25276	0.222222
222	2005	Diouf et al. 2005	+ Bradyrhizobium, - Pisolithus	0 mM NaCl	all	none	100	R. intraradices	Acacia auriculiformis	dicot-legume	yes	same	80		2.78453	9	1.29282	9	0.767255	0.222222	2.78453	9	1.29282	9	0.767255	0.222222
223	2005	Diouf et al. 2005	- Bradyrhizobium, + Pisolithus	0 mM NaCl	all	none	100	R. intraradices	Acacia auriculiformis	dicot-legume	yes	same	59		1.29282	9	1.79006	9	-0.325422	0.222222	1.29282	9	1.79006	9	-0.325422	0.222222
224	2005	Diouf et al. 2005	+ Bradyrhizobium, + Pisolithus	0 mM NaCl	all	none	100	R. intraradices	Acacia auriculiformis	dicot-legume	yes	same	69		2.78453	9	3.38122	9	-0.194156	0.222222	2.78453	9	3.38122	9	-0.194156	0.222222
225	2005	Diouf et al. 2005	- Bradyrhizobium, - Pisolithus	50 mM NaCl	all	low	100	R. intraradices	Acacia auriculiformis	dicot-legume	yes	AM larger	8		1.39227	9	0.696133	9	0.693147	0.222222	1.39227	9	0.696133	9	0.693147	0.222222
226	2005	Diouf et al. 2005	+ Bradyrhizobium, - Pisolithus	50 mM NaCl	all	low	100	R. intraradices	Acacia auriculiformis	dicot-legume	yes	AM larger	8		5.96685	9	3.38122	9	0.567984	0.222222	5.96685	9	3.38122	9	0.567984	0.222222
227	2005	Diouf et al. 2005	- Bradyrhizobium, + Pisolithus	50 mM NaCl	all	low	100	R. intraradices	Acacia auriculiformis	dicot-legume	yes	same	9		2.58564	9	1.98895	9	0.262364	0.222222	2.58564	9	1.98895	9	0.262364	0.222222
228	2005	Diouf et al. 2005	+ Bradyrhizobium, + Pisolithus	50 mM NaCl	all	low	100	R. intraradices	Acacia auriculiformis	dicot-legume	yes	same	14		8.35359	9	11.0387	9	-0.278713	0.222222	8.35359	9	11.0387	9	-0.278713	0.222222
229	2005	Diouf et al. 2005	- Bradyrhizobium, - Pisolithus	100 mM NaCl	all	high	100	R. intraradices	Acacia auriculiformis	dicot-legume	yes	AM larger	5		1.8895	9	2.18785	9	-0.146603	0.222222	1.8895	9	2.18785	9	-0.146603	0.222222
230	2005	Diouf et al. 2005	+ Bradyrhizobium, - Pisolithus	100 mM NaCl	all	high	100	R. intraradices	Acacia auriculiformis	dicot-legume	yes	same	4		9.34807	9	3.77901	9	0.905709	0.222222	9.34807	9	3.77901	9	0.905709	0.222222
231	2005	Diouf et al. 2005	- Bradyrhizobium, + Pisolithus	100 mM NaCl	all	high	100	R. intraradices	Acacia auriculiformis	dicot-legume	yes	same	5		3.58011	9	6.96133	9	-0.664976	0.222222	3.58011	9	6.96133	9	-0.664976	0.222222
232	2005	Diouf et al. 2005	+ Bradyrhizobium, + Pisolithus	100 mM NaCl	all	high	100	R. intraradices	Acacia auriculiformis	dicot-legume	yes	same	7		9.14917	9	17.105	9	-0.625706	0.222222	9.14917	9	17.105	9	-0.625706	0.222222
233	2005	Diouf et al. 2005	- Bradyrhizobium, - Pisolithus	0 mM NaCl	all	none	100	R. intraradices	Acacia mangium	dicot-legume	yes	AM larger	75		0.39779	9	0.39779	9	0	0.222222	0.39779	9	0.39779	9	0	0.222222
234	2005	Diouf et al. 2005	+ Bradyrhizobium, - Pisolithus	0 mM NaCl	all	none	100	R. intraradices	Acacia mangium	dicot-legume	yes	same	78		0.497238	9	0.497238	9	0	0.222222	0.497238	9	0.497238	9	0	0.222222
235	2005	Diouf et al. 2005	- Bradyrhizobium, + Pisolithus	0 mM NaCl	all	none	100	R. intraradices	Acacia mangium	dicot-legume	yes	same	64		1.69061	9	0.39779	9	1.44692	0.222222	1.69061	9	0.39779	9	1.44692	0.222222
236	2005	Diouf et al. 2005	+ Bradyrhizobium, + Pisolithus	0 mM NaCl	all	none	100	R. intraradices	Acacia mangium	dicot-legume	yes	same	62		3.28177	9	0.696133	9	1.5506	0.222222	3.28177	9	0.696133	9	1.5506	0.222222
237	2005	Diouf et al. 2005	- Bradyrhizobium, - Pisolithus	50 mM NaCl	all	low	100	R. intraradices	Acacia mangium	dicot-legume	yes	same	7		0.198895	9	0.198895	9	0	0.222222	0.198895	9	0.198895	9	0	0.222222
238	2005	Diouf et al. 2005	+ Bradyrhizobium, - Pisolithus	50 mM NaCl	all	low	100	R. intraradices	Acacia mangium	dicot-legume	yes	same	8		0.198895	9	1.39227	9	-1.94591	0.222222	0.198895	9	1.39227	9	-1.94591	0.222222
239	2005	Diouf et al. 2005	- Bradyrhizobium, + Pisolithus	50 mM NaCl	all	low	100	R. intraradices	Acacia mangium	dicot-legume	yes	same	9		1.19337	9	0.198895	9	1.79176	0.222222	1.19337	9	0.198895	9	1.79176	0.222222
240	2005	Diouf et al. 2005	+ Bradyrhizobium, + Pisolithus	50 mM NaCl	all	low	100	R. intraradices	Acacia mangium	dicot-legume	yes	same	13		3.38122	9	1.59116	9	0.753772	0.222222	3.38122	9	1.59116	9	0.753772	0.222222
241	2005	Diouf et al. 2005	- Bradyrhizobium, - Pisolithus	100 mM NaCl	all	high	100	R. intraradices	Acacia mangium	dicot-legume	yes	same	4		0.198895	9	0.198895	9	0	0.222222	0.198895	9	0.198895	9	0	0.222222
242	2005	Diouf et al. 2005	+ Bradyrhizobium, - Pisolithus	100 mM NaCl	all	high	100	R. intraradices	Acacia mangium	dicot-legume	yes	AM smaller	4		3.9779	9	0.994475	9	1.38629	0.222222	3.9779	9	0.994475	9	1.38629	0.222222
243	2005	Diouf et al. 2005	- Bradyrhizobium, + Pisolithus	100 mM NaCl	all	high	100	R. intraradices	Acacia mangium	dicot-legume	yes	same	5		1.39227	9	0.39779	9	1.25276	0.222222	1.39227	9	0.39779	9	1.25276	0.222222
244	2005	Diouf et al. 2005	+ Bradyrhizobium, + Pisolithus	100 mM NaCl	all	high	100	R. intraradices	Acacia mangium	dicot-legume	yes	AM larger	5		3.9779	9	6.36464	9	-0.470004	0.222222	3.9779	9	6.36464	9	-0.470004	0.222222
245	2005	Rabie 2005	- kinetin	0% seawater	>half	none	56	R. clarus	Vigna radiata	dicot-legume	no	AM larger	68
246	2005	Rabie 2005	+ kinetin	0% seawater	>half	none	56	R. clarus	Vigna radiata	dicot-legume	no	AM larger	68
247	2005	Rabie 2005	- kinetin	10% seawater	>half	low	56	R. clarus	Vigna radiata	dicot-legume	no	AM larger	78
248	2005	Rabie 2005	+ kinetin	10% seawater	>half	low	56	R. clarus	Vigna radiata	dicot-legume	no	AM larger	81
249	2005	Rabie 2005	- kinetin	20% seawater	>half		56	R. clarus	Vigna radiata	dicot-legume	no	AM larger	74
250	2005	Rabie 2005	+ kinetin	20% seawater	>half		56	R. clarus	Vigna radiata	dicot-legume	no	AM larger	75
251	2005	Rabie 2005	- kinetin	30% seawater	>half	high	56	R. clarus	Vigna radiata	dicot-legume	no	AM larger	71
252	2005	Rabie 2005	+ kinetin	30% seawater	>half	high	56	R. clarus	Vigna radiata	dicot-legume	no	AM larger	73
253	2005	Rabie & Almadini 2005	AM -Azospirillum brasilense	0 NaCl	all	none	50	R. clarus	Vicia faba	dicot-legume	no	AM larger	63		0.184932	5	0.205479	5	-0.105361	0.4	0.184932	5	0.205479	5	-0.105361	0.4
254	2005	Rabie & Almadini 2005	AM + Azospirillum brasilense	0 NaCl	all	none	50	R. clarus	Vicia faba	dicot-legume	no	AM larger	65		0.171233	5	0.195205	5	-0.131028	0.4	0.171233	5	0.195205	5	-0.131028	0.4
255	2005	Rabie & Almadini 2005	AM -Azospirillum brasilense	1.5 dSm-1	all	low	50	R. clarus	Vicia faba	dicot-legume	no	AM larger	69		0.284247	5	0.476027	5	-0.515633	0.4	0.284247	5	0.476027	5	-0.515633	0.4
256	2005	Rabie & Almadini 2005	AM + Azospirillum brasilense	1.5 dSm-1	all	low	50	R. clarus	Vicia faba	dicot-legume	no	AM larger	74		0.253425	5	0.465753	5	-0.60859	0.4	0.253425	5	0.465753	5	-0.60859	0.4
257	2005	Rabie & Almadini 2005	AM -Azospirillum brasilense	3.0 dSm-1	all		50	R. clarus	Vicia faba	dicot-legume	no	AM larger	69		0.342466	5	0.958904	5	-1.02962	0.4	0.342466	5	0.958904	5	-1.02962	0.4
258	2005	Rabie & Almadini 2005	AM + Azospirillum brasilense	3.0 dSm-1	all		50	R. clarus	Vicia faba	dicot-legume	no	AM larger	73		0.304795	5	0.928082	5	-1.11348	0.4	0.304795	5	0.928082	5	-1.11348	0.4
259	2005	Rabie & Almadini 2005	AM -Azospirillum brasilense	4.5 dSm-1	all		50	R. clarus	Vicia faba	dicot-legume	no	AM larger	59		0.541096	5	1.62329	5	-1.09861	0.4	0.541096	5	1.62329	5	-1.09861	0.4
260	2005	Rabie & Almadini 2005	AM +Azospirillum brasilense	4.5 dSm-1	all		50	R. clarus	Vicia faba	dicot-legume	no	AM larger	65		0.417808	5	1.51712	5	-1.28955	0.4	0.417808	5	1.51712	5	-1.28955	0.4
261	2005	Rabie & Almadini 2005	AM -Azospirillum brasilense	6.0 dSm-1	all	high	50	R. clarus	Vicia faba	dicot-legume	no	AM larger	48		0.630137	5	2.29452	5	-1.29234	0.4	0.630137	5	2.29452	5	-1.29234	0.4
262	2005	Rabie & Almadini 2005	AM + Azospirillum brasilense	6.0 dSm-1	all	high	50	R. clarus	Vicia faba	dicot-legume	no	AM larger	52		0.530822	5	2.10959	5	-1.37982	0.4	0.530822	5	2.10959	5	-1.37982	0.4
263	2005	Rabie et al 2005	-Azospirillum brasilense	0 NaCl	all	none	65	R. clarus	Vigna sinensis	dicot-legume	no	AM larger	63
264	2005	Rabie et al 2005	-Azospirillum brasilense	1.8 dS.m-1	all	low	65	R. clarus	Vigna sinensis	dicot-legume	no	AM larger	69
265	2005	Rabie et al 2005	-Azospirillum brasilense	3.6 dS.m-1	all		65	R. clarus	Vigna sinensis	dicot-legume	no	AM larger	69
266	2005	Rabie et al 2005	-Azospirillum brasilense	5.4 dS.m-1	all		65	R. clarus	Vigna sinensis	dicot-legume	no	AM larger	59
267	2005	Rabie et al 2005	-Azospirillum brasilense	7.2 dS.m-1	all	high	65	R. clarus	Vigna sinensis	dicot-legume	no	AM larger	36
268	2005	Rabie et al 2005	+Azospirillum brasilense	0 NaCl	all	none	65	R. clarus	Vigna sinensis	dicot-legume	no	AM larger	65
269	2005	Rabie et al 2005	+Azospirillum brasilense	1.8 dS.m-1	all	low	65	R. clarus	Vigna sinensis	dicot-legume	no	AM larger	74
270	2005	Rabie et al 2005	+Azospirillum brasilense	3.6 dS.m-1	all		65	R. clarus	Vigna sinensis	dicot-legume	no	AM larger	73
271	2005	Rabie et al 2005	+Azospirillum brasilense	5.4 dS.m-1	all		65	R. clarus	Vigna sinensis	dicot-legume	no	AM larger	65
272	2005	Rabie et al 2005	+Azospirillum brasilense	7.2 dS.m-1	all	high	65	R. clarus	Vigna sinensis	dicot-legume	no	AM larger	41
273	2006	Abbaspour et al 2006		0 mM NaCl	all	none	56	C. etunicatum	Pistachia vera	dicot	yes	AM larger	49.6
274	2006	Abbaspour et al 2006		50 mM NaCl	all	low	56	C. etunicatum	Pistachia vera	dicot	yes	AM larger	41.33
275	2006	Abbaspour et al 2006		100 mM NaCl	all		56	C. etunicatum	Pistachia vera	dicot	yes	AM larger	29
276	2006	Abbaspour et al 2006		200 mM NaCl	all	high	56	C. etunicatum	Pistachia vera	dicot	yes	same	8.66
277	2006	Al-Garni 2006		0 mM NaCl	all	none	90	R. intraradices	Phragmites australis	monocot	no	same	55	same													1.92547	2	1.18012	2	0.489548	1
278	2006	Al-Garni 2006		50 mM NaCl	all	low	90	R. intraradices	Phragmites australis	monocot	no	AM larger	63	same													3.41615	2	2.17391	2	0.451985	1
279	2006	Al-Garni 2006		100 mM NaCl	all		90	R. intraradices	Phragmites australis	monocot	no	AM larger	57	AM lower													5.86957	2	3.54037	2	0.505549	1
280	2006	Al-Garni 2006		150 mM NaCl	all		90	R. intraradices	Phragmites australis	monocot	no	AM larger	53	same													9.34783	2	5.18634	2	0.589116	1
281	2006	Al-Garni 2006		200 mM NaCl	all		90	R. intraradices	Phragmites australis	monocot	no	AM larger	41	same													12.764	2	6.3354	2	0.700473	1
282	2006	Al-Garni 2006		250 mM NaCl	all		90	R. intraradices	Phragmites australis	monocot	no	AM larger	35	same													16.3354	2	8.29193	2	0.678053	1
283	2006	Al-Garni 2006		300 mM NaCl	all	high	90	R. intraradices	Phragmites australis	monocot	no	AM larger	31	AM lower													18.5404	2	9.06832	2	0.715163	1
284	2006	Cho et al. 2006		80 mM NaCl	all		17	R. intraradices	Sorghum bicolor	monocot	no	same	53	same
285	2006	Cho et al. 2006		80 mM NaCl	all		17	other species	Sorghum bicolor	monocot	no	same	24	same
286	2006	Cho et al. 2006		80 mM NaCl	all		17	>1 species	Sorghum bicolor	monocot	no	AM smaller	36	same
287	2006	Murkute et al. 2006		0 mM NaCl	all	none	90	>1 species	Citrus karna	dicot	yes		66.3529		17.4462	3	16.1263	3	0.078673	0.666667
288	2006	Murkute et al. 2006		50 mM NaCl	all	low	90	>1 species	Citrus karna	dicot	yes		55.2941		20.0287	3	17.9053	3	0.112069	0.666667
289	2006	Murkute et al. 2006		100 mM NaCl	all		90	>1 species	Citrus karna	dicot	yes		43.5294		25.1363	3	24.0459	3	0.044348	0.666667
290	2006	Murkute et al. 2006		150 mM NaCl	all	high	90	>1 species	Citrus karna	dicot	yes		31.0588		29.0387	3	30.6456	3	-0.0538592	0.666667
291	2006	Murkute et al. 2006		0 mM NaCl	all	none	90	>1 species	Poncirus trifoliata x Citrus sinensis	dicot	yes		62.7059		26.571	3	26.571	3	0	0.666667
292	2006	Murkute et al. 2006		50 mM NaCl	all	low	90	>1 species	Poncirus trifoliata x Citrus sinensis	dicot	yes		51.8824		32.6542	3	31.0473	3	0.0504612	0.666667
293	2006	Murkute et al. 2006		100 mM NaCl	all	high	90	>1 species	Poncirus trifoliata x Citrus sinensis	dicot	yes		40		38.1636	3	36.0976	3	0.0556558	0.666667
294	2006	Sannazzaro et al 2006	tolerant genotype	0 mM NaCl	all	none	28	R. intraradices	Lotus glaber	dicot-legume	no	same	58	AM higher
295	2006	Sannazzaro et al 2006	sensitive genotype	0 mM NaCl	all	none	28	R. intraradices	Lotus glaber	dicot-legume	no	same	64	AM higher
296	2006	Sannazzaro et al 2006	tolerant genotype	200 mM NaCl	all		28	R. intraradices	Lotus glaber	dicot-legume	no	same	43	AM higher
297	2006	Sannazzaro et al 2006	sensitive genotype	200 mM NaCl	all		28	R. intraradices	Lotus glaber	dicot-legume	no	same	21	same
298	2007	Giri et al. 2007	unstressed	unstressed	all	none	31	R. intraradices	Acacia nilotica	dicot	yes	AM larger	90
299	2007	Giri et al. 2007	25 mM NaCl	25 mM NaCl	all	low	31	R. intraradices	Acacia nilotica	dicot	yes	AM larger	87
300	2007	Giri et al. 2007	50 mM NaCl	50 mM NaCl	all		31	R. intraradices	Acacia nilotica	dicot	yes	AM larger	80
301	2007	Giri et al. 2007	100 mM NaCl	100 mM NaCl	all	high	31	R. intraradices	Acacia nilotica	dicot	yes	AM larger	50
302	2007	He et al. 2007a, b		0 mM NaCl	all	none	40	F. mosseae	Lycopersicon esculentum/Solanum lycopersicum	dicot	no	AM larger	60.8		41.3306	6	52.4194	6	-0.237672	0.333333	17.0632	6	15.223	6	0.114113	0.333333
303	2007	He et al. 2007a, b		0.5% NaCl	all	low	40	F. mosseae	Lycopersicon esculentum/Solanum lycopersicum	dicot	no	AM larger	44.9		76.6129	6	112.399	6	-0.383291	0.333333	35.1301	6	28.1041	6	0.223144	0.333333
304	2007	He et al. 2007a, b		1.0% NaCl	all	high	40	F. mosseae	Lycopersicon esculentum/Solanum lycopersicum	dicot	no	AM larger	32.3		28.2258	6	74.0927	6	-0.965081	0.333333	27.1004	6	18.9033	6	0.360209	0.333333
305	2007	Sannazzaro et al. 2007	tolerant genotype	0 mM NaCl	all	none	28	R. intraradices	Lotus glaber	dicot-legume	no		75		1.7	5	1.9	5	-0.111226	0.4	2.6	5	1.3	5	0.693147	0.4													1.28238	5	0.622222	5	0.723179	0.4
306	2007	Sannazzaro et al. 2007	tolerant genotype	200 mM NaCl	all		28	R. intraradices	Lotus glaber	dicot-legume	no		75		153	5	160.6	5	-0.0484789	0.4	101.9	5	89.7	5	0.127521	0.4													0.777778	5	0.675339	5	0.141226	0.4
307	2007	Sannazzaro et al. 2007	sensitive genotype	0 mM NaCl	all	none	28	R. intraradices	Lotus glaber	dicot-legume	no		75		1.9	5	1.9	5	0	0.4	2.7	5	2.2	5	0.204794	0.4													1.26943	5	0.711354	5	0.579155	0.4
308	2007	Sannazzaro et al. 2007	sensitive genotype	200 mM NaCl	all		28	R. intraradices	Lotus glaber	dicot-legume	no		75		712.2	5	723.1	5	-0.0151888	0.4	267.3	5	274.2	5	-0.0254861	0.4													0.711354	5	0.746725	5	-0.048527	0.4
309	2007	Sharifi et al. 2007		0 mM NaCl	all	none	28	C. etunicatum	Glycine max	dicot-legume	no	AM larger	61		1e-05	3	0.25	3		0.666667	0.09	3	0.02	3	1.50408	0.666667
310	2007	Sharifi et al. 2007		50 mM NaCl	all	low	28	C. etunicatum	Glycine max	dicot-legume	no	AM larger	44		0.39	3	1.65	3	-1.44238	0.666667	0.75	3	0.12	3	1.83258	0.666667
311	2007	Sharifi et al. 2007		100 mM NaCl	all		28	C. etunicatum	Glycine max	dicot-legume	no	AM larger	28		0.99	3	2.84	3	-1.05385	0.666667	2.53	3	0.65	3	1.359	0.666667
312	2007	Sharifi et al. 2007		150 mM NaCl	all		28	C. etunicatum	Glycine max	dicot-legume	no	AM smaller	3.5		1.22	3	2.76	3	-0.81638	0.666667	1.23	3	0.84	3	0.381368	0.666667
313	2007	Sharifi et al. 2007		200 mM NaCl	all	high	28	C. etunicatum	Glycine max	dicot-legume	no	same	2.7		1.01	3	1.85	3	-0.605235	0.666667	1.85	3	1.29	3	0.360543	0.666667
314	2007	Sharifi et al. 2007	NaCl pre-treated	100 mM NaCl	all		28	C. etunicatum	Glycine max	dicot-legume	no	AM larger	56.7		0.035	3	0.282	3	-2.08656	0.666667	0.22	3	0.09	3	0.893818	0.666667
315	2007	Sharifi et al. 2007	non-NaCl pre-treated	100 mM NaCl	all		28	C. etunicatum	Glycine max	dicot-legume	no	same	30.1		0.107	3	0.278	3	-0.954792	0.666667	0.09	3	0.03	3	1.09861	0.666667
316	2007	Zuccarini 2007		0 ppm salt	all	none	60	>1 species	Lactuca sativa	dicot	no	AM smaller	45.2
317	2007	Zuccarini 2007		1.5 g L-1 salt	all	low	60	>1 species	Lactuca sativa	dicot	no	AM smaller	34.3
318	2007	Zuccarini 2007		3.0 g L-1 salt	all	high	60	>1 species	Lactuca sativa	dicot	no	AM smaller	29.7
319	2008	Asghari 2008		unstressed	all	none	30	R. intraradices	Trifolium subterraneum	dicot	no		53
320	2008	Asghari 2008		0.25 g/kg NaCl	all	low	30	R. intraradices	Trifolium subterraneum	dicot	no		50
321	2008	Asghari 2008		0.5 g/kg NaCl	all		30	R. intraradices	Trifolium subterraneum	dicot	no		37
322	2008	Asghari 2008		1 g/kg NaCl	all		30	R. intraradices	Trifolium subterraneum	dicot	no		32
323	2008	Asghari 2008		2 g/kg NaCl	all	high	30	R. intraradices	Trifolium subterraneum	dicot	no		31
324	2008	Augé et al. 2008		0 mM NaCl	all	none	2	R. intraradices	Cucurbita pepo	dicot	no	same	59
325	2008	Augé et al. 2008		360 mM NaCl	all		2	R. intraradices	Cucurbita pepo	dicot	no	same	59
326	2008	Colla et al. 2008	low P	unstressed	all	none	63	R. intraradices	Cucurbita pepo	dicot	no	same		same
327	2008	Colla et al. 2008	low P	35 mM NaCl	all		63	R. intraradices	Cucurbita pepo	dicot	no	AM larger		AM higher
328	2008	Colla et al. 2008	high P	unstressed	all	none	63	R. intraradices	Cucurbita pepo	dicot	no	same		same
329	2008	Colla et al. 2008	high P	35 mM NaCl	all		63	R. intraradices	Cucurbita pepo	dicot	no	AM larger		AM higher
330	2008	Jahromi et al. 2008		0 mM NaCl	all	none	30	R. intraradices	Lactuca sativa	dicot	no	AM larger		AM higher							0.184959	4	0.142276	4	0.262364	0.5
331	2008	Jahromi et al. 2008		50 mM NaCl	all	low	26	R. intraradices	Lactuca sativa	dicot	no	AM larger		AM higher							0.939024	4	6.4878	4	-1.93284	0.5
332	2008	Jahromi et al. 2008		100 mM NaCl	all	high	30	R. intraradices	Lactuca sativa	dicot	no	AM larger		AM higher							5.10772	4	5.70528	4	-0.110639	0.5
333	2008	Sheng et al. 2008		0 g/kg	all	none	55	F. mosseae	Zea mays	monocot	no	AM larger	99	same
334	2008	Sheng et al. 2008		0.5 g/kg	all	low	55	F. mosseae	Zea mays	monocot	no	AM larger	98	AM higher
335	2008	Sheng et al. 2008		1.0 g/kg	all		55	F. mosseae	Zea mays	monocot	no	AM larger	95	AM higher
336	2008	Sheng et al. 2008		1.5 g/kg	all		55	F. mosseae	Zea mays	monocot	no	AM larger	82	AM higher
337	2008	Sheng et al. 2008		2.0 g/kg	all	high	55	F. mosseae	Zea mays	monocot	no	same	79	AM higher
338	2008	Turkmen et al. 2008		unstressed	all	none	70	R. intraradices	Capsicum annum	dicot	no	AM larger	29
339	2008	Turkmen et al. 2008		75 ppm NaCl	all		70	R. intraradices	Capsicum annum	dicot	no	AM larger	28
340	2008	Turkmen et al. 2008		unstressed	all	none	70	other species	Capsicum annum	dicot	no	AM larger	24
341	2008	Turkmen et al. 2008		75 ppm NaCl	all		70	other species	Capsicum annum	dicot	no	AM larger	39
342	2008	Zuccarini & Okurowska 2008	Low fertility	unstressed	all	none	35	R. intraradices	Ocimum basilicum	dicot	no	AM larger	56
343	2008	Zuccarini & Okurowska 2008	Low fertility	3 g/L NaCl	all		35	R. intraradices	Ocimum basilicum	dicot	no	AM larger	48
344	2008	Zuccarini & Okurowska 2008	High fertility	unstressed	all	none	35	R. intraradices	Ocimum basilicum	dicot	no	AM larger	33
345	2008	Zuccarini & Okurowska 2008	High fertility	3 g/L NaCl	all		35	R. intraradices	Ocimum basilicum	dicot	no	AM larger	22
346	2009	Garg & Manchanda 2009		0 NaCl	>half	none	80	F. mosseae	Cajanus cajan	dicot-legume	no	same			4.42458	6	0.888268	6	1.60566	0.333333							368.571	6	295.714	6	0.220241	0.333333	.	.	.	.	.	.
347	2009	Garg & Manchanda 2009		4 dSm-1	>half	low	80	F. mosseae	Cajanus cajan	dicot-legume	no	AM larger			4.57542	6	2.93296	6	0.444686	0.333333							720	6	567.857	6	0.237381	0.333333	.	.	.	.	.	.
348	2009	Garg & Manchanda 2009		6 dSm-1	>half		80	F. mosseae	Cajanus cajan	dicot-legume	no	same			5.84916	6	4.49162	6	0.264085	0.333333							835.714	6	634.286	6	0.275787	0.333333	.	.	.	.	.	.
349	2009	Garg & Manchanda 2009		8 dSm-1	>half	high	80	F. mosseae	Cajanus cajan	dicot-legume	no	same			2.61453	6	1.42458	6	0.607205	0.333333							621.429	6	490.714	6	0.236159	0.333333	.	.	.	.	.	.
350	2009	Kaya et al. 2009		0 mM NaCl	all	none	56	R. clarus	Capsicum annum	dicot	no	AM larger	46		1.38	3	1.45	3	-0.0494801	0.666667
351	2009	Kaya et al. 2009		50 mM NaCl	all	low	56	R. clarus	Capsicum annum	dicot	no	AM larger	24		2.03	3	2.35	3	-0.14638	0.666667
352	2009	Kaya et al. 2009		100 mM NaCl	all	high	56	R. clarus	Capsicum annum	dicot	no	AM larger	15		2.67	3	3.07	3	-0.139599	0.666667
353	2009	Kohler et al. 2009	- Pseudomonas mendocina	0 g NaCl/kg	all	none	28	R. intraradices	Lactuca sativa	dicot	no	same	68.8	same	6	5	6	5	0	0.4
354	2009	Kohler et al. 2009	- Pseudomonas mendocina	0 g NaCl/kg	all	none	28	F. mosseae	Lactuca sativa	dicot	no	same	63.6	same	6.6	5	6	5	0.0953102	0.4
355	2009	Kohler et al. 2009	+ Pseudomonas mendocina	0 g NaCl/kg	all	none	28	R. intraradices	Lactuca sativa	dicot	no	AM smaller	68.2	same	9.2	5	1.8	5	1.63142	0.4
356	2009	Kohler et al. 2009	+ Pseudomonas mendocina	0 g NaCl/kg	all	none	28	F. mosseae	Lactuca sativa	dicot	no	same	59.4	same	5.6	5	1.8	5	1.13498	0.4
357	2009	Kohler et al. 2009	- Pseudomonas mendocina	2 g NaCl/kg	all	low	28	R. intraradices	Lactuca sativa	dicot	no	AM larger	49.4	same	8.6	5	19.3	5	-0.808343	0.4
358	2009	Kohler et al. 2009	- Pseudomonas mendocina	2 g NaCl/kg	all	low	28	F. mosseae	Lactuca sativa	dicot	no	AM larger	45.6	AM higher	4.7	5	19.3	5	-1.41254	0.4
359	2009	Kohler et al. 2009	+ Pseudomonas mendocina	2 g NaCl/kg	all	low	28	R. intraradices	Lactuca sativa	dicot	no	same	39.8	same	16	5	15.3	5	0.0447359	0.4
360	2009	Kohler et al. 2009	+ Pseudomonas mendocina	2 g NaCl/kg	all	low	28	F. mosseae	Lactuca sativa	dicot	no	same	37.6	same	19.5	5	15.3	5	0.242562	0.4
361	2009	Kohler et al. 2009	- Pseudomonas mendocina	4 g NaCl/kg	all	high	28	R. intraradices	Lactuca sativa	dicot	no	same	31.6	same	28.6	5	20.4	5	0.337872	0.4
362	2009	Kohler et al. 2009	- Pseudomonas mendocina	4 g NaCl/kg	all	high	28	F. mosseae	Lactuca sativa	dicot	no	same	34	same	17.6	5	20.4	5	-0.147636	0.4
363	2009	Kohler et al. 2009	+ Pseudomonas mendocina	4 g NaCl/kg	all	high	28	R. intraradices	Lactuca sativa	dicot	no	same	41.4	same	23.5	5	11.1	5	0.750055	0.4
364	2009	Kohler et al. 2009	+ Pseudomonas mendocina	4 g NaCl/kg	all	high	28	F. mosseae	Lactuca sativa	dicot	no	same	41.8	same	22.1	5	11.1	5	0.688633	0.4
365	2009	Murkute et al. 2009		0 mM NaCl	all	none		>1 species	Citrus jambhiri	dicot	yes		63.7076		20.7395	3	20.5788	3	0.00778214	0.666667
366	2009	Murkute et al. 2009		50 mM NaCl	all	low		>1 species	Citrus jambhiri	dicot	yes		51.8016		25.3215	3	23.4727	3	0.0758188	0.666667
367	2009	Murkute et al. 2009		100 mM NaCl	all			>1 species	Citrus jambhiri	dicot	yes		44.0731		29.7428	3	30.9486	3	-0.0397403	0.666667
368	2009	Murkute et al. 2009		150 mM NaCl	all	high		>1 species	Citrus jambhiri	dicot	yes		31.3316		34.0032	3	34.4051	3	-0.011751	0.666667
369	2009	Murkute et al. 2009		0 mM NaCl	all	none		>1 species	Poncirus trifoliata	dicot	yes		61.201		35.2894	3	36.8971	3	-0.0445508	0.666667
370	2009	Murkute et al. 2009		50 mM NaCl	all	low		>1 species	Poncirus trifoliata	dicot	yes		50.5483		40.6752	3	40.5949	3	0.00197824	0.666667
371	2009	Murkute et al. 2009		100 mM NaCl	all	high		>1 species	Poncirus trifoliata	dicot	yes		40.9399		44.6141	3	44.5338	3	0.00180343	0.666667
372	2009	Porras-Soriano et al. 2009		0 g/kg	all	none	365	F. mosseae	Olea europaea	dicot	yes	AM larger	94.4
373	2009	Porras-Soriano et al. 2009		0 g/kg	all	none	365	R. intraradices	Olea europaea	dicot	yes	AM larger	92.6
374	2009	Porras-Soriano et al. 2009		0 g/kg	all	none	365	other species	Olea europaea	dicot	yes	AM larger	92.4
375	2009	Porras-Soriano et al. 2009		6.0 g NaCl /kg	all		365	F. mosseae	Olea europaea	dicot	yes	AM larger	94
376	2009	Porras-Soriano et al. 2009		6.0 g NaCl /kg	all		365	R. intraradices	Olea europaea	dicot	yes	AM larger	91.4
377	2009	Porras-Soriano et al. 2009		6.0 g NaCl /kg	all		365	other species	Olea europaea	dicot	yes	AM larger	91
378	2009	Shokri & Maadi 2009		unstressed	all	none	63	R. intraradices	Trifolium alexandrinum	dicot	no	AM larger	63
379	2009	Shokri & Maadi 2009		5.0 dSm-1	all	low	63	R. intraradices	Trifolium alexandrinum	dicot	no	AM larger	37
380	2009	Shokri & Maadi 2009		10.0 dSm-1	all	high	63	R. intraradices	Trifolium alexandrinum	dicot	no	AM larger	34
381	2009	Wu & Zou 2009		unstressed	all	none	60	F. mosseae	Citrus tangerine	dicot	yes	AM larger	68	AM higher
382	2009	Wu & Zou 2009		100 mM NaCl	all		60	F. mosseae	Citrus tangerine	dicot	yes	AM larger	41	AM higher
383	2009	Wu & Zou 2009		unstressed	all	none	60	other species	Citrus tangerine	dicot	yes	AM larger	66	AM higher
384	2009	Wu & Zou 2009		100 mM NaCl	all		60	other species	Citrus tangerine	dicot	yes	AM larger	61	AM higher
385	2009	Yang et al. 2009		0 g/L NaCl	all	none		F. mosseae	Fragaria x ananassa	dicot	no	same	51.6
386	2009	Yang et al. 2009	- salicilic acid	6 g/L NaCl	all			F. mosseae	Fragaria x ananassa	dicot	no	AM larger	36.7
387	2009	Yang et al. 2009	+ salicilic acid	6 g/L NaCl	all			F. mosseae	Fragaria x ananassa	dicot	no	same	27.8
388	2010	Abbaspour 2010		unstressed	all	none	42	C. etunicatum	Carthamus tinctorius	dicot	no	AM larger	49
389	2010	Abbaspour 2010		75 mM NaCl	all	low	42	C. etunicatum	Carthamus tinctorius	dicot	no	AM larger	42
390	2010	Abbaspour 2010		150 mM NaCl	all		42	C. etunicatum	Carthamus tinctorius	dicot	no	AM larger	31
391	2010	Abbaspour 2010		250 mM NaCl	all	high	42	C. etunicatum	Carthamus tinctorius	dicot	no	same	9
392	2010	Al-Khaliel 2010		0 M NaCl	all	none	56	F. mosseae	Arachis hypogaea	dicot-legume	no	same	93.7	same	1.58683	3	1.07784	3	0.386773	0.666667
393	2010	Al-Khaliel 2010		0.1 M NaCl	all	low	56	F. mosseae	Arachis hypogaea	dicot-legume	no	AM larger	79.3	same	1.1976	3	2.54491	3	-0.753772	0.666667
394	2010	Al-Khaliel 2010		0.2 M NaCl	all		56	F. mosseae	Arachis hypogaea	dicot-legume	no	AM larger	65.3	AM higher	1.97605	3	9.97006	3	-1.61849	0.666667
395	2010	Al-Khaliel 2010		0.3 M NaCl	all		56	F. mosseae	Arachis hypogaea	dicot-legume	no	same	49.8	AM higher	8.9521	3	11.8563	3	-0.280971	0.666667
396	2010	Al-Khaliel 2010		0.5 M NaCl	all	high	56	F. mosseae	Arachis hypogaea	dicot-legume	no	same	22.1	AM higher	12.006	3	19.7904	3	-0.499792	0.666667
397	2010	Borde et al. 2010		0 mM NaCl	all	none	75	R. intraradices	Allium sativum	monocot	no	same	53.8	same	4.09	9	3.737	9	0.0902618	0.222222	9.093	9	4.855	9	0.627496	0.222222
398	2010	Borde et al. 2010		100 mM NaCl	all	low	75	R. intraradices	Allium sativum	monocot	no	same	50.7	same	6.739	9	4.944	9	0.309737	0.222222	9.27	9	6.827	9	0.305898	0.222222
399	2010	Borde et al. 2010		200 mM NaCl	all		75	R. intraradices	Allium sativum	monocot	no	same	60.7	same	5.944	9	4.62	9	0.251988	0.222222	10.123	9	6.621	9	0.424564	0.222222
400	2010	Borde et al. 2010		300 mM NaCl	all	high	75	R. intraradices	Allium sativum	monocot	no	same	31.5	same	5.12	9	5.12	9	0	0.222222	9.829	9	7.357	9	0.289685	0.222222
401	2010	Hajiboland et al. 2010	cv. Behta, salt-sensitive	0 NaCl	all	none	84	R. intraradices	Lycopersicon esculentum/Solanum lycopersicum	dicot	no	AM larger	49		214	4	208	4	0.0284379	0.5	45	4	42	4	0.0689929	0.5
402	2010	Hajiboland et al. 2010	cv. Behta, salt-sensitive	5 dS m-1	all	low	84	R. intraradices	Lycopersicon esculentum/Solanum lycopersicum	dicot	no	AM larger	43		220	4	213	4	0.0323354	0.5	52	4	43	4	0.190044	0.5
403	2010	Hajiboland et al. 2010	cv. Behta, salt-sensitive	10 dS m-1	all	high	84	R. intraradices	Lycopersicon esculentum/Solanum lycopersicum	dicot	no	AM larger	34		295	4	261	4	0.122455	0.5	118	4	99	4	0.175565	0.5
404	2010	Hajiboland et al. 2010	cv. Piazar, more tolerant	0 NaCl	all	none	84	R. intraradices	Lycopersicon esculentum/Solanum lycopersicum	dicot	no	AM larger	48		215	4	210	4	0.0235305	0.5	50	4	44	4	0.127833	0.5
405	2010	Hajiboland et al. 2010	cv. Piazar, more tolerant	5 dS m-1	all	low	84	R. intraradices	Lycopersicon esculentum/Solanum lycopersicum	dicot	no	AM larger	43		230	4	219	4	0.0490076	0.5	57	4	46	4	0.21441	0.5
406	2010	Hajiboland et al. 2010	cv. Piazar, more tolerant	10 dS m-1	all	high	84	R. intraradices	Lycopersicon esculentum/Solanum lycopersicum	dicot	no	AM larger	38		298	4	258	4	0.144134	0.5	122	4	98	4	0.219054	0.5
407	2010	He et al. 2010		0 NaCl	all	none	40	F. mosseae	Lycopersicon esculentum/Solanum lycopersicum	dicot	no	AM larger		AM lower	42.0387	6	50.9673	6	-0.192593	0.333333	17.642	6	15.7244	6	0.115069	0.333333
408	2010	He et al. 2010		0.5% NaCl	all	low	40	F. mosseae	Lycopersicon esculentum/Solanum lycopersicum	dicot	no	AM larger		AM lower	77.0089	6	109.747	6	-0.354257	0.333333	35.6676	6	28.2528	6	0.233049	0.333333
409	2010	He et al. 2010		1.0% NaCl	all	high	40	F. mosseae	Lycopersicon esculentum/Solanum lycopersicum	dicot	no	AM larger		AM lower	30.506	6	72.5446	6	-0.86628	0.333333	27.358	6	19.1761	6	0.355341	0.333333
410	2010	Huang et al. 2010		0 NaCl	all	none	45	F. mosseae	Lycopersicon esculentum/Solanum lycopersicum	dicot	no	AM larger	55
411	2010	Huang et al. 2010		0.5% NaCl	all	low	45	F. mosseae	Lycopersicon esculentum/Solanum lycopersicum	dicot	no	AM larger	39.1
412	2010	Huang et al. 2010		1.0% NaCl	all	high	45	F. mosseae	Lycopersicon esculentum/Solanum lycopersicum	dicot	no	AM larger	27.4
413	2010	Kumar et al. 2010		0 NaCl	all	none	60	>1 species	Jatropha curcas	dicot	yes	AM larger	60.66	AM higher	0.274286	4	0.271429	4	0.0104713	0.5
414	2010	Kumar et al. 2010		0.1% NaCl	all	low	60	>1 species	Jatropha curcas	dicot	yes	AM larger	56.66	AM higher	0.448571	4	0.441429	4	0.0160517	0.5
415	2010	Kumar et al. 2010		0.2% NaCl	all		60	>1 species	Jatropha curcas	dicot	yes	AM larger	48.33	AM higher	0.561429	4	0.505714	4	0.104513	0.5
416	2010	Kumar et al. 2010		0.3% NaCl	all		60	>1 species	Jatropha curcas	dicot	yes	AM larger	41.66	AM higher	0.631429	4	0.548571	4	0.140667	0.5
417	2010	Kumar et al. 2010		0.4% NaCl	all		60	>1 species	Jatropha curcas	dicot	yes	AM larger	38.33	AM higher	0.674286	4	0.588571	4	0.135956	0.5
418	2010	Kumar et al. 2010		0.5% NaCl	all	high	60	>1 species	Jatropha curcas	dicot	yes	AM larger	29.33	AM higher	0.72	4	0.612857	4	0.161119	0.5
419	2010	Mohammadi & Banihashemi 2010		0 mg/kg NaCl	all	none	14	F. mosseae	Pistachia vera cv Sarakhs	dicot	yes	AM larger	61.5								10	6	10.9	6	-0.0861777	0.333333
420	2010	Mohammadi & Banihashemi 2010		1400 mg/kg NaCl	all	low	14	F. mosseae	Pistachia vera cv Sarakhs	dicot	yes	AM larger	55.9								18.9	6	19.6	6	-0.0363676	0.333333
421	2010	Mohammadi & Banihashemi 2010		2800 mg/kg NaCl	all		14	F. mosseae	Pistachia vera cv Sarakhs	dicot	yes	same	53.5								23.8	6	25.6	6	-0.0729068	0.333333
422	2010	Mohammadi & Banihashemi 2010		4200 mg/kg NaCl	all	high	14	F. mosseae	Pistachia vera cv Sarakhs	dicot	yes	same	35.3								33.2	6	33.2	6	0	0.333333
423	2010	Mohammadi & Banihashemi 2010		0 mg/kg NaCl	all	none	14	F. mosseae	Pistachia vera cv Qazvini	dicot	yes	AM larger	58.5								18.6	6	19.5	6	-0.0472529	0.333333
424	2010	Mohammadi & Banihashemi 2010		1400 mg/kg NaCl	all	low	14	F. mosseae	Pistachia vera cv Qazvini	dicot	yes	AM larger	56.6								24.9	6	26.9	6	-0.0772585	0.333333
425	2010	Mohammadi & Banihashemi 2010		2800 mg/kg NaCl	all		14	F. mosseae	Pistachia vera cv Qazvini	dicot	yes	AM larger	55.6								31.8	6	32.2	6	-0.0125002	0.333333
426	2010	Mohammadi & Banihashemi 2010		4200 mg/kg NaCl	all	high	14	F. mosseae	Pistachia vera cv Qazvini	dicot	yes	same	52.2								42	6	42.4	6	-0.00947874	0.333333
427	2010	Mohammadi & Banihashemi 2010		0 mg/kg NaCl	all	none	14	F. mosseae	Pistachia atlantica	dicot	yes	AM larger	59.1								22.4	6	23.3	6	-0.0393924	0.333333
428	2010	Mohammadi & Banihashemi 2010		1400 mg/kg NaCl	all	low	14	F. mosseae	Pistachia atlantica	dicot	yes	AM larger	57.1								28.3	6	29	6	-0.024434	0.333333
429	2010	Mohammadi & Banihashemi 2010		2800 mg/kg NaCl	all		14	F. mosseae	Pistachia atlantica	dicot	yes	AM larger	55.2								36.3	6	37.2	6	-0.024491	0.333333
430	2010	Mohammadi & Banihashemi 2010		4200 mg/kg NaCl	all	high	14	F. mosseae	Pistachia atlantica	dicot	yes	same	52.7								47.1	6	48	6	-0.018928	0.333333
431	2010	Mohammadi & Banihashemi 2010		0 mg/kg NaCl	all	none	14	F. mosseae	Pistachia vera cv Sarakhs	dicot	yes	AM larger	27.5								10.8	6	10.9	6	-0.00921666	0.333333
432	2010	Mohammadi & Banihashemi 2010		1400 mg/kg NaCl	all	low	14	F. mosseae	Pistachia vera cv Sarakhs	dicot	yes	AM larger	19								19.5	6	19.6	6	-0.0051151	0.333333
433	2010	Mohammadi & Banihashemi 2010		2800 mg/kg NaCl	all		14	F. mosseae	Pistachia vera cv Sarakhs	dicot	yes	AM larger	12.4								25.7	6	25.6	6	0.00389864	0.333333
434	2010	Mohammadi & Banihashemi 2010		4200 mg/kg NaCl	all	high	14	F. mosseae	Pistachia vera cv Sarakhs	dicot	yes	AM larger	5.8								33.3	6	33.2	6	0.00300752	0.333333
435	2010	Mohammadi & Banihashemi 2010		0 mg/kg NaCl	all	none	14	F. mosseae	Pistachia vera cv Qazvini	dicot	yes	AM larger	23.7								19.3	6	19.5	6	-0.0103094	0.333333
436	2010	Mohammadi & Banihashemi 2010		1400 mg/kg NaCl	all	high	14	F. mosseae	Pistachia vera cv Qazvini	dicot	yes	AM larger	17								26.9	6	26.9	6	0	0.333333
437	2010	Mohammadi & Banihashemi 2010		2800 mg/kg NaCl	all		14	F. mosseae	Pistachia vera cv Qazvini	dicot	yes	AM larger	11.7								32.8	6	32.2	6	0.0184621	0.333333
438	2010	Mohammadi & Banihashemi 2010		4200 mg/kg NaCl	all	low	14	F. mosseae	Pistachia vera cv Qazvini	dicot	yes	AM larger	8.3								42.6	6	42.4	6	0.00470589	0.333333
439	2010	Mohammadi & Banihashemi 2010		0 mg/kg NaCl	all	none	14	F. mosseae	Pistachia atlantica	dicot	yes	same	26								23.3	6	23.3	6	0	0.333333
440	2010	Mohammadi & Banihashemi 2010		1400 mg/kg NaCl	all	high	14	F. mosseae	Pistachia atlantica	dicot	yes	AM larger	19.5								29.5	6	29	6	0.0170944	0.333333
441	2010	Mohammadi & Banihashemi 2010		2800 mg/kg NaCl	all		14	F. mosseae	Pistachia atlantica	dicot	yes	AM larger	13.6								36.8	6	37.2	6	-0.0108109	0.333333
442	2010	Mohammadi & Banihashemi 2010		4200 mg/kg NaCl	all	low	14	F. mosseae	Pistachia atlantica	dicot	yes	AM larger	10								47.6	6	48	6	-0.00836825	0.333333
443	2010	Scambato et al. 2010		0 mM NaCl	all	none	28	R. intraradices	Prosopis alba	dicot-legume	no	AM larger	70	same
444	2010	Scambato et al. 2010		200 mM NaCl	all		28	R. intraradices	Prosopis alba	dicot-legume	no	AM larger	70	same
445	2010	Wu et al. 2010		unstressed	all	none	60	F. mosseae	Citrus tangerine	dicot	yes	AM larger	68
446	2010	Wu et al. 2010		100 mM NaCl	all		60	F. mosseae	Citrus tangerine	dicot	yes	AM larger	40
447	2010	Wu et al. 2010		unstressed	all	none	60	other species	Citrus tangerine	dicot	yes	AM larger	65
448	2010	Wu et al. 2010		100 mM NaCl	all		60	other species	Citrus tangerine	dicot	yes	AM larger	60
449	2011	Abdel Latef and Chaoxing 2011		unstressed	all	none		F. mosseae	Lycopersicon esculentum/Solanum lycopersicum	dicot	no	AM larger	55
450	2011	Abdel Latef and Chaoxing 2011		50 mM NaCl	all	low		F. mosseae	Lycopersicon esculentum/Solanum lycopersicum	dicot	no	AM larger	39
451	2011	Abdel Latef and Chaoxing 2011		100 mM NaCl	all	high		F. mosseae	Lycopersicon esculentum/Solanum lycopersicum	dicot	no	AM larger	27
452	2011	Borde et al. 2011		unstressed	all	none	60	R. intraradices	Pennisetum glaucum	monocot	no	AM larger	50		4.708	3	3.119	3	0.411751	0.666667	3.119	3	4.443	3	-0.353817	0.666667
453	2011	Borde et al. 2011		100 mM NaCl	all	low	60	R. intraradices	Pennisetum glaucum	monocot	no	AM larger	42		5.679	3	9.741	3	-0.539569	0.666667	9.211	3	6.239	3	0.389579	0.666667
454	2011	Borde et al. 2011		200 mM NaCl	all		60	R. intraradices	Pennisetum glaucum	monocot	no	AM larger	40		7.563	3	25.074	3	-1.19856	0.666667	8.976	3	7.857	3	0.133149	0.666667
455	2011	Borde et al. 2011		300 mM NaCl	all	high	60	R. intraradices	Pennisetum glaucum	monocot	no	AM larger	33		17.245	3	19.924	3	-0.144403	0.666667	8.063	3	4.62	3	0.556891	0.666667
456	2011	Dudhane et al. 2011		0 mM NaCl	all	none	70	R. intraradices	Gmelina arborea	dicot	yes	AM larger	93.33		0.033646	6	0.0257186	6	0.268679	0.333333	0.0092646	6	0.00211684	6	1.47628	0.333333
457	2011	Dudhane et al. 2011		100 mM NaCl	all	low	70	R. intraradices	Gmelina arborea	dicot	yes	AM larger	86.66		0.0354009	6	0.0292284	6	0.191595	0.333333	0.0139107	6	0.00536082	6	0.953537	0.333333
458	2011	Dudhane et al. 2011		200 mM NaCl	all	high	70	R. intraradices	Gmelina arborea	dicot	yes	AM larger	86.66		0.0347958	6	0.0245688	6	0.348017	0.333333	0.0110515	6	0.00527835	6	0.738957	0.333333
459	2011	Garg & Chandel 2011	Sel 85N	unstressed	all	none	60	F. mosseae	Cajanus cajan	dicot-legume	no	AM larger	91
460	2011	Garg & Chandel 2011	Sel 85N	40 mM NaCl	all	low	60	F. mosseae	Cajanus cajan	dicot-legume	no	AM larger	84
461	2011	Garg & Chandel 2011	Sel 85N	60 mM NaCl	all	high	60	F. mosseae	Cajanus cajan	dicot-legume	no	AM larger	81
462	2011	Garg & Chandel 2011	ICP 13997	unstressed	all	none	60	F. mosseae	Cajanus cajan	dicot-legume	no	AM larger	73
463	2011	Garg & Chandel 2011	ICP 13997	40 mM NaCl	all	low	60	F. mosseae	Cajanus cajan	dicot-legume	no	AM larger	65
464	2011	Garg & Chandel 2011	ICP 13997	60 mM NaCl	all	high	60	F. mosseae	Cajanus cajan	dicot-legume	no	AM larger	60
465	2011	Garg & Chandel 2011	Pusa 329	unstressed	>half	none	65	F. mosseae	Cicer arietinum	dicot-legume	no	AM larger	94
466	2011	Garg & Chandel 2011	Pusa 329	4 dS.m-1	>half	low	65	F. mosseae	Cicer arietinum	dicot-legume	no	AM larger	87
467	2011	Garg & Chandel 2011	Pusa 329	6 dS.m-1	>half	high	65	F. mosseae	Cicer arietinum	dicot-legume	no	AM larger	85
468	2011	Garg & Chandel 2011	Pusa 240	unstressed	>half	none	65	F. mosseae	Cicer arietinum	dicot-legume	no	AM larger	80
469	2011	Garg & Chandel 2011	Pusa 240	4 dS.m-1	>half	low	65	F. mosseae	Cicer arietinum	dicot-legume	no	AM larger	68
470	2011	Garg & Chandel 2011	Pusa 240	6 dS.m-1	>half	high	65	F. mosseae	Cicer arietinum	dicot-legume	no	AM larger	66
471	2011	Han et al. 2011		0 NaCl	all	none	12		Cucumis sativus	dicot	no	AM larger	39		189.212	5	148.755	5	0.240564	0.4	29.7553	5	16.3458	5	0.599034	0.4
472	2011	Han et al. 2011		0.6% NaCl	all		12		Cucumis sativus	dicot	no	AM larger	36		239.627	5	216.598	5	0.101041	0.4	47.2757	5	39.9347	5	0.168749	0.4
473	2011	Harris-Valle et al. 2011	Mix 1	unstressed	all	none	47	other species	Cucurbita pepo	dicot	no	same	50	same
474	2011	Harris-Valle et al. 2011	Mix 1	40 mM NaCl	all	low	47	other species	Cucurbita pepo	dicot	no	same	22	same
475	2011	Harris-Valle et al. 2011	Mix 1	50 mM NaCl	all	high	47	other species	Cucurbita pepo	dicot	no	same	25
476	2011	Harris-Valle et al. 2011	Mix 2	unstressed	all	none	47	>1 species	Cucurbita pepo	dicot	no	AM larger	24
477	2011	Harris-Valle et al. 2011	Mix 2	40 mM NaCl	all	low	47	>1 species	Cucurbita pepo	dicot	no	AM larger	36
478	2011	Harris-Valle et al. 2011	Mix 2	50 mM NaCl	all	high	47	>1 species	Cucurbita pepo	dicot	no	same	15
479	2011	Harris-Valle et al. 2011	Mix 3	unstressed	all	none	47	>1 species	Cucurbita pepo	dicot	no	AM larger	23
480	2011	Harris-Valle et al. 2011	Mix 3	40 mM NaCl	all	low	47	>1 species	Cucurbita pepo	dicot	no	AM larger	26
481	2011	Harris-Valle et al. 2011	Mix 3	50 mM NaCl	all	high	47	>1 species	Cucurbita pepo	dicot	no	AM larger	20
482	2011	He et al. 2011		0 NaCl	all	none	45	F. mosseae	Lycopersicon esculentum/Solanum lycopersicum	dicot	no	AM larger	56.2	same
483	2011	He et al. 2011		0.5% NaCl	all	low	45	F. mosseae	Lycopersicon esculentum/Solanum lycopersicum	dicot	no	AM larger	33.3	AM higher
484	2011	He et al. 2011		1.0% NaCl	all	high	45	F. mosseae	Lycopersicon esculentum/Solanum lycopersicum	dicot	no	AM larger	26.4	AM higher
485	2011	Khaliel et al. 2011		unstressed	all	none	20	F. mosseae	Bacopa monneiri	dicot	no	AM larger	86		3.53	3	1.71	3	0.724805	0.666667
486	2011	Khaliel et al. 2011		40 mM NaCl	all	low	20	F. mosseae	Bacopa monneiri	dicot	no	AM larger	84		5.04	3	2.84	3	0.573602	0.666667
487	2011	Khaliel et al. 2011		80 mM NaCl	all		20	F. mosseae	Bacopa monneiri	dicot	no	AM larger	80		9.43	3	5.94	3	0.462187	0.666667
488	2011	Khaliel et al. 2011		120 mM NaCl	all		20	F. mosseae	Bacopa monneiri	dicot	no	AM larger	57		12.98	3	8.24	3	0.454409	0.666667
489	2011	Khaliel et al. 2011		160 mM NaCl	all	high	20	F. mosseae	Bacopa monneiri	dicot	no	AM larger	42		14.49	3	9.29	3	0.44452	0.666667
490	2011	Khaliel et al. 2011		unstressed	all	none	20	R. intraradices	Bacopa monneiri	dicot	no	AM larger	70		5.12	3	1.71	3	1.09666	0.666667
491	2011	Khaliel et al. 2011		40 mM NaCl	all	low	20	R. intraradices	Bacopa monneiri	dicot	no	AM larger	70		7.84	3	2.84	3	1.01543	0.666667
492	2011	Khaliel et al. 2011		80 mM NaCl	all		20	R. intraradices	Bacopa monneiri	dicot	no	AM larger	66		13.3	3	5.94	3	0.806055	0.666667
493	2011	Khaliel et al. 2011		120 mM NaCl	all		20	R. intraradices	Bacopa monneiri	dicot	no	AM larger	41		18.29	3	8.24	3	0.797354	0.666667
494	2011	Khaliel et al. 2011		160 mM NaCl	all	high	20	R. intraradices	Bacopa monneiri	dicot	no	AM larger	32		20.45	3	9.29	3	0.789044	0.666667
495	2011	Manchanda & Garg 2011		0 NaCl	>half	none	65		Cajanus cajan	dicot-legume	no		95.92								0.683544	6	0.470886	6	0.372675	0.333333							228.706	6	173.647	6	0.275412	0.333333
496	2011	Manchanda & Garg 2011		4 dSm-1	>half	low	65		Cajanus cajan	dicot-legume	no		86.36								3.20506	6	0.987342	6	1.17747	0.333333							472.941	6	355.765	6	0.284701	0.333333
497	2011	Manchanda & Garg 2011		6 dSm-1	>half		65		Cajanus cajan	dicot-legume	no		82.75								4.83038	6	1.0481	6	1.52794	0.333333							484.235	6	429.176	6	0.120703	0.333333
498	2011	Manchanda & Garg 2011		8 dSm-1	>half	high	65		Cajanus cajan	dicot-legume	no		70.9								1.23038	6	0.987342	6	0.220062	0.333333							415.059	6	307.765	6	0.299085	0.333333
499	2011	Sheng et al. 2011		unstressed	all	none	50	F. mosseae	Zea mays	monocot	no	AM larger			0.116	5	0.217	5	-0.626307	0.4																									0.526	5	1.05	5	-0.691244
500	2011	Sheng et al. 2011		0.5 g NaCl/kg soil	all	low	50	F. mosseae	Zea mays	monocot	no	AM larger			0.473	5	0.576	5	-0.197012	0.4																									0.414	5	4.02	5	-2.27317
501	2011	Sheng et al. 2011		1.0 g NaCl/kg soil	all	high	50	F. mosseae	Zea mays	monocot	no	AM larger			0.823	5	0.926	5	-0.117918	0.4																									0.179	5	8.17	5	-3.82084
502	2011	Soliman et al. 2011	Exp 1	unstressed	all	none	60	>1 species	Acacia saligna	dicot	yes	AM larger	62		17.33	3	13	3	0.28749	0.666667
503	2011	Soliman et al. 2011	Exp 1	6.25 dS/m	all	low	60	>1 species	Acacia saligna	dicot	yes	AM larger	61		18.67	3	13.33	3	0.336901	0.666667
504	2011	Soliman et al. 2011	Exp 1	12.5 dS/m	all		60	>1 species	Acacia saligna	dicot	yes	AM larger	50		23.33	3	15	3	0.44169	0.666667
505	2011	Soliman et al. 2011	Exp 1	25 dS/m	all	high	60	>1 species	Acacia saligna	dicot	yes	AM larger	35		29.67	3	18.67	3	0.463218	0.666667
506	2011	Soliman et al. 2011	Exp 2	unstressed	all	none	60	>1 species	Acacia saligna	dicot	yes	AM larger	58		21.33	3	16.33	3	0.267111	0.666667
507	2011	Soliman et al. 2011	Exp 2	6.25 dS/m	all	low	60	>1 species	Acacia saligna	dicot	yes	AM larger	56		23	3	17	3	0.302281	0.666667
508	2011	Soliman et al. 2011	Exp 2	12.5 dS/m	all		60	>1 species	Acacia saligna	dicot	yes	AM larger	40		28.33	3	20	3	0.348189	0.666667
509	2011	Soliman et al. 2011	Exp 2	25 dS/m	all	high	60	>1 species	Acacia saligna	dicot	yes	AM larger	28		35	3	24.67	3	0.34976	0.666667
510	2011	Zeng et al. 2011		0 NaCl	all	none	30	F. mosseae	Carthamus tinctorius	dicot	no	AM larger	45		0.54	5	0.5	5	0.076961	0.4
511	2011	Zeng et al. 2011		0 NaCl	all	none	30	R. intraradices	Carthamus tinctorius	dicot	no	AM larger	38		0.61	5	0.5	5	0.198851	0.4
512	2011	Zeng et al. 2011		0 NaCl	all	none	30	>1 species	Carthamus tinctorius	dicot	no	AM larger	40		0.48	5	0.5	5	-0.040822	0.4
513	2011	Zeng et al. 2011		0.1% NaCl	all	low	30	F. mosseae	Carthamus tinctorius	dicot	no	AM larger			2.75	5	1.33	5	0.726422	0.4
514	2011	Zeng et al. 2011		0.1% NaCl	all	low	30	R. intraradices	Carthamus tinctorius	dicot	no	AM larger			1.81	5	1.33	5	0.308148	0.4
515	2011	Zeng et al. 2011		0.1% NaCl	all	low	30	>1 species	Carthamus tinctorius	dicot	no	AM larger			2.15	5	1.33	5	0.480289	0.4
516	2011	Zeng et al. 2011		0.2% NaCl	all	high	30	F. mosseae	Carthamus tinctorius	dicot	no	AM larger			3.58	5	1.86	5	0.654786	0.4
517	2011	Zeng et al. 2011		0.2% NaCl	all	high	30	R. intraradices	Carthamus tinctorius	dicot	no	AM larger			2.93	5	1.86	5	0.454426	0.4
518	2011	Zeng et al. 2011		0.2% NaCl	all	high	30	>1 species	Carthamus tinctorius	dicot	no	AM larger			3.05	5	1.86	5	0.494565	0.4
519	2011	Zou & Wu 2011a		100 mM NaCl	all		38	other species	Poncirus trifoliata	dicot	yes	AM larger	35.3	AM higher
520	2011	Zou & Wu 2011a		100 mM NaCl	all		38	C. etunicatum	Poncirus trifoliata	dicot	yes	AM smaller	13.1	AM lower
521	2011	Zou & Wu 2011a		100 mM NaCl	all		38	F. mosseae	Poncirus trifoliata	dicot	yes	AM larger	27.2	AM higher
522	2011	Zou & Wu 2011a		100 mM NaCl	all		38	other species	Poncirus trifoliata	dicot	yes	AM larger	53.9	AM higher
523	2011	Zou & Wu 2011a		100 mM NaCl	all		38	other species	Poncirus trifoliata	dicot	yes	AM larger	16.7	AM higher
524	2011	Zou & Wu 2011b		unstressed	all	none	49	F. mosseae	Poncirus trifoliata	dicot	yes	AM larger	76	AM higher	0.26	4	0.18	4	0.367725	0.5
525	2011	Zou & Wu 2011b		100 mM NaCl	all		49	F. mosseae	Poncirus trifoliata	dicot	yes	AM larger	68	AM higher	0.32	4	0.19	4	0.521297	0.5
526	2011	Zou & Wu 2011b		unstressed	all	none	49	other species	Poncirus trifoliata	dicot	yes	AM larger	65	AM higher	0.25	4	0.18	4	0.328504	0.5
527	2011	Zou & Wu 2011b		100 mM NaCl	all		49	other species	Poncirus trifoliata	dicot	yes	AM larger	60	same	0.27	4	0.19	4	0.351398	0.5
528	2012	Evelin et al. 2012		unstressed	all	none	14	R. intraradices	Trigonella foenum-graecum	dicot-legume	no	AM larger	68
529	2012	Evelin et al. 2012		50 mM NaCl	all	low	14	R. intraradices	Trigonella foenum-graecum	dicot-legume	no	AM larger	52
530	2012	Evelin et al. 2012		100 mM NaCl	all		14	R. intraradices	Trigonella foenum-graecum	dicot-legume	no	same	44
531	2012	Evelin et al. 2012		200 mM NaCl	all	high	14	R. intraradices	Trigonella foenum-graecum	dicot-legume	no	AM larger	32
532	2012	Garg and Chandel 2012	Sel 85N	unstressed	all	none	60	F. mosseae	Cajanus cajan	dicot-legume	no	AM larger	91	AM higher							1.124	6	0.827	6	0.306844	0.333333							173.47	6	141.27	6	0.205332	0.333333							18.07	6	13.72	6	0.275398
533	2012	Garg and Chandel 2012	Sel 85N	60 mM NaCl	all		60	F. mosseae	Cajanus cajan	dicot-legume	no	AM larger	79	AM higher							2.651	6	1.823	6	0.374453	0.333333							326.2	6	226.26	6	0.365826	0.333333							26.67	6	17.03	6	0.448563
534	2012	Garg and Chandel 2012	ICP 13997	unstressed	all	none	60	F. mosseae	Cajanus cajan	dicot-legume	no	AM larger	89	AM higher							0.549	6	0.441	6	0.219054	0.333333							107.8	6	92.78	6	0.150047	0.333333							5.01	6	4.17	6	0.18352
535	2012	Garg and Chandel 2012	ICP 13997	60 mM NaCl	all		60	F. mosseae	Cajanus cajan	dicot-legume	no	AM larger	71	AM higher							1.058	6	0.812	6	0.264635	0.333333							149.09	6	117.72	6	0.236241	0.333333							5.93	6	4.66	6	0.241009
536	2012	Han et al. 2012		0% NaCl	all	none	24	F. mosseae	Cucumis sativus	dicot	no	AM larger	58
537	2012	Han et al. 2012		0.6% NaCl	all		24	F. mosseae	Cucumis sativus	dicot	no	AM larger	53
538	2013	Abdel-Fattah et al. 2013		unstressed	all	none	79	F. mosseae	Triticum aestivum	monocot	no	AM larger	31		1.393	3	1.312	3	0.059907	0.666667																			1028.9	3	1231.9	3	-0.180067	0.666667
539	2013	Abdel-Fattah et al. 2013		6.09 dSm-1	all	low	79	F. mosseae	Triticum aestivum	monocot	no	AM larger	25		1.945	3	1.684	3	0.14409	0.666667																			3386.7	3	7831.1	3	-0.838247	0.666667
540	2013	Abdel-Fattah et al. 2013		10.63 dSm-1	all	high	79	F. mosseae	Triticum aestivum	monocot	no	AM larger	21		2.728	3	2.572	3	0.0588849	0.666667																			8030.7	3	8631.3	3	-0.0721234	0.666667
541	2013	Beltrano et al. 2013	10 mg.kg P	unstressed	all	none	56	R. intraradices	Capsicum annuum	dicot	no	AM larger	80		1.56	3	1.02	3	0.424883	0.666667	0.2	3	0.34	3	-0.530628	0.666667
542	2013	Beltrano et al. 2013	10 mg.kg P	50 mM NaCl	all	low	56	R. intraradices	Capsicum annuum	dicot	no	AM larger	75		2.43	3	2.17	3	0.113164	0.666667	0.36	3	0.39	3	-0.0800427	0.666667
543	2013	Beltrano et al. 2013	10 mg.kg P	100 mM NaCl	all		56	R. intraradices	Capsicum annuum	dicot	no	AM larger	65		3.94	3	2.32	3	0.529614	0.666667	0.85	3	0.39	3	0.77909	0.666667
544	2013	Beltrano et al. 2013	10 mg.kg P	200 mM NaCl	all	high	56	R. intraradices	Capsicum annuum	dicot	no	AM larger	58		3.98	3	3.28	3	0.193438	0.666667	1.07	3	0.48	3	0.801628	0.666667
545	2013	Beltrano et al. 2013	40 mg.kg P	unstressed	all	none	56	R. intraradices	Capsicum annuum	dicot	no	AM larger	65		0.59	3	1.7	3	-1.05826	0.666667	0.21	3	0.09	3	0.847298	0.666667
546	2013	Beltrano et al. 2013	40 mg.kg P	50 mM NaCl	all	low	56	R. intraradices	Capsicum annuum	dicot	no	AM larger	63		0.59	3	1.94	3	-1.19032	0.666667	0.31	3	0.51	3	-0.497838	0.666667
547	2013	Beltrano et al. 2013	40 mg.kg P	100 mM NaCl	all		56	R. intraradices	Capsicum annuum	dicot	no	AM larger	60		2.76	3	3.99	3	-0.368561	0.666667	0.68	3	0.58	3	0.159065	0.666667
548	2013	Beltrano et al. 2013	40 mg.kg P	200 mM NaCl	all	high	56	R. intraradices	Capsicum annuum	dicot	no	AM larger	58		2.98	3	4.23	3	-0.350279	0.666667	0.87	3	0.65	3	0.291521	0.666667
549	2013	Bharti et al. 2013		unstressed	all	none	64	F. mosseae	Mentha arvenis	dicot	no	AM larger	82		0.041	3	0.037	3	0.102654	0.666667
550	2013	Bharti et al. 2013		300 mM NaCl	all		64	F. mosseae	Mentha arvenis	dicot	no	AM larger	47		0.234	3	0.193	3	0.192631	0.666667
551	2013	Bharti et al. 2013		unstressed	all	none	64	other species	Mentha arvenis	dicot	no	same	65		0.028	3	0.037	3	-0.278713	0.666667
552	2013	Bharti et al. 2013		300 mM NaCl	all		64	other species	Mentha arvenis	dicot	no	AM larger	42		0.195	3	0.193	3	0.0103094	0.666667
553	2013	Bharti et al. 2013		unstressed	all	none	64	R. intraradices	Mentha arvenis	dicot	no	same	67		0.04	3	0.037	3	0.0779615	0.666667
554	2013	Bharti et al. 2013		300 mM NaCl	all		64	R. intraradices	Mentha arvenis	dicot	no	AM larger	44		0.237	3	0.193	3	0.20537	0.666667
555	2013	Bharti et al. 2013		unstressed	all	none	64	R. intraradices	Mentha arvenis	dicot	no	same	73		0.041	3	0.037	3	0.102654	0.666667
556	2013	Bharti et al. 2013		300 mM NaCl	all		64	R. intraradices	Mentha arvenis	dicot	no	AM larger	57		0.309	3	0.193	3	0.470651	0.666667
557	2013	Campanelli et al 2013		unstressed	all	none	60	other species	Medicago sativa	dicot	no	AM larger	70	AM higher	0.6	3	0.4	3	0.405465	0.666667
558	2013	Campanelli et al 2013		100 mM NaCl	all	low	60	other species	Medicago sativa	dicot	no	AM larger	57	AM higher	2.5	3	1.3	3	0.653926	0.666667
559	2013	Campanelli et al 2013		150 mM NaCl	all	high	60	other species	Medicago sativa	dicot	no	AM larger	48	AM higher	6	3	2.1	3	1.04982	0.666667
560	2013	Cartmill et al. 2013		unstressed	all	none	40	>1 species	Catharanthus roseus	dicot	no	AM smaller	58		4.526	4	6.94	4	-0.427463	0.5
561	2013	Cartmill et al. 2013		5 mM NaCl	all	low	40	>1 species	Catharanthus roseus	dicot	no	AM smaller	40		4.052	4	4.05	4	0.000493705	0.5
562	2013	Cartmill et al. 2013		10 mM NaCl	all		40	>1 species	Catharanthus roseus	dicot	no	AM smaller	37		5.343	4	8.28	4	-0.438056	0.5
563	2013	Cartmill et al. 2013		20 mM NaCl	all		40	>1 species	Catharanthus roseus	dicot	no	AM smaller	41		10.572	4	16.1	4	-0.42061	0.5
564	2013	Cartmill et al. 2013		40 mM NaCl	all		40	>1 species	Catharanthus roseus	dicot	no	AM smaller	37		6.676	4	8.15	4	-0.199499	0.5
565	2013	Cartmill et al. 2013		60 mM NaCl	all		40	>1 species	Catharanthus roseus	dicot	no	AM smaller	27		16.839	4	17.78	4	-0.0543766	0.5
566	2013	Cartmill et al. 2013		80 mM NaCl	all	high	40	>1 species	Catharanthus roseus	dicot	no	AM smaller	15		20.237	4	23.002	4	-0.128069	0.5
567	2013	Datta & Kulkarni 2013		unstressed	all	none	30	F. mosseae	Arachis hypogaea	dicot	no	AM larger			1.681	4	1.579	4	0.0625971	0.5
568	2013	Datta & Kulkarni 2013		50 mM NaCl	all	low	30	F. mosseae	Arachis hypogaea	dicot	no	AM larger			1.806	4	1.676	4	0.0747045	0.5
569	2013	Datta & Kulkarni 2013		100 mM NaCl	all		30	F. mosseae	Arachis hypogaea	dicot	no	AM larger			2.059	4	1.894	4	0.0835294	0.5
570	2013	Datta & Kulkarni 2013		150 mM NaCl	all		30	F. mosseae	Arachis hypogaea	dicot	no	AM larger			2.218	4	2.023	4	0.0920243	0.5
571	2013	Datta & Kulkarni 2013		200 mM NaCl	all	high	30	F. mosseae	Arachis hypogaea	dicot	no	AM larger			1.934	4	1.782	4	0.0818541	0.5
572	2013	Datta & Kulkarni 2013		unstressed	all	none	30	R. intraradices	Arachis hypogaea	dicot	no	AM larger			1.639	4	1.579	4	0.0372946	0.5
573	2013	Datta & Kulkarni 2013		50 mM NaCl	all	low	30	R. intraradices	Arachis hypogaea	dicot	no	AM larger			1.771	4	1.676	4	0.0551344	0.5
574	2013	Datta & Kulkarni 2013		100 mM NaCl	all		30	R. intraradices	Arachis hypogaea	dicot	no	AM larger			2.017	4	1.894	4	0.0629203	0.5
575	2013	Datta & Kulkarni 2013		150 mM NaCl	all		30	R. intraradices	Arachis hypogaea	dicot	no	AM larger			2.165	4	2.023	4	0.0678388	0.5
576	2013	Datta & Kulkarni 2013		200 mM NaCl	all	high	30	R. intraradices	Arachis hypogaea	dicot	no	AM larger			1.892	4	1.782	4	0.0598981	0.5
577	2013	Datta & Kulkarni 2013		unstressed	all	none	30	>1 species	Arachis hypogaea	dicot	no	AM larger			1.729	4	1.579	4	0.0907515	0.5
578	2013	Datta & Kulkarni 2013		50 mM NaCl	all	low	30	>1 species	Arachis hypogaea	dicot	no	AM larger			1.854	4	1.676	4	0.100935	0.5
579	2013	Datta & Kulkarni 2013		100 mM NaCl	all		30	>1 species	Arachis hypogaea	dicot	no	AM larger			2.138	4	1.894	4	0.12118	0.5
580	2013	Datta & Kulkarni 2013		150 mM NaCl	all		30	>1 species	Arachis hypogaea	dicot	no	AM larger			2.353	4	2.023	4	0.15111	0.5
581	2013	Datta & Kulkarni 2013		200 mM NaCl	all	high	30	>1 species	Arachis hypogaea	dicot	no	AM larger			2.049	4	1.782	4	0.139616	0.5
582	2013	Echeverria et al. 2013		unstressed	all	none	5	R. intraradices	Lotus tenius	dicot	no	same			59.84	4	46.02	4	0.262598	0.5	51.12	4	52.82	4	-0.0327141	0.5													237.5	4	331.9	4	-0.334666	0.5
583	2013	Echeverria et al. 2013		150 mM NaCl	all		5	R. intraradices	Lotus tenius	dicot	no	same			149.55	4	392.33	4	-0.964473	0.5	76.36	4	291.52	4	-1.33965	0.5													316	4	446.1	4	-0.344801	0.5
584	2013	Estrada et al. 2013	Cabo	unstressed	all	none	30	R. intraradices	Zea mays	monocot	no	AM larger	21
585	2013	Estrada et al. 2013	Cabo	66 mM NaCl	all	low	30	R. intraradices	Zea mays	monocot	no	AM larger	19
586	2013	Estrada et al. 2013	Cabo	100 mM NaCl	all	high	30	R. intraradices	Zea mays	monocot	no	AM larger	23
587	2013	Estrada et al. 2013	Zaidin	unstressed	all	none	30	R. intraradices	Zea mays	monocot	no	same	67
588	2013	Estrada et al. 2013	Zaidin	66 mM NaCl	all	low	30	R. intraradices	Zea mays	monocot	no	AM smaller	90
589	2013	Estrada et al. 2013	Zaidin	100 mM NaCl	all	high	30	R. intraradices	Zea mays	monocot	no	AM smaller	84
590	2013	Estrada et al. 2013	GiEEZ58	unstressed	all	none	30	R. intraradices	Zea mays	monocot	no	same	67		0.223	10	0.255	10	-0.134092	0.2	0.299	10	0.58	10	-0.662585	0.2
591	2013	Estrada et al. 2013	GiEEZ58	66 mM NaCl	all	low	30	R. intraradices	Zea mays	monocot	no	same	89		0.327	10	0.357	10	-0.0877756	0.2	0.824	10	1.033	10	-0.226052	0.2
592	2013	Estrada et al. 2013	GiEEZ58	100 mM NaCl	all	high	30	R. intraradices	Zea mays	monocot	no	AM smaller	84		0.321	10	0.376	10	-0.158148	0.2	1.24	10	1.626	10	-0.271012	0.2
593	2013	Estrada et al. 2013	GiCdG	unstressed	all	none	30	R. intraradices	Zea mays	monocot	no	AM larger	21		0.223	10	0.255	10	-0.134092	0.2	0.252	10	0.58	10	-0.833599	0.2
594	2013	Estrada et al. 2013	GiCdG	66 mM NaCl	all	low	30	R. intraradices	Zea mays	monocot	no	AM larger	19		0.213	10	0.357	10	-0.516444	0.2	0.611	10	1.033	10	-0.525126	0.2
595	2013	Estrada et al. 2013	GiCdG	100 mM NaCl	all	high	30	R. intraradices	Zea mays	monocot	no	AM larger	22		0.36	10	0.376	10	-0.0434851	0.2	1.3	10	1.626	10	-0.223759	0.2
596	2013	Estrada et al. 2013	GiCdG	unstressed	all	none	30	other species	Zea mays	monocot	no	same	34		0.22	10	0.255	10	-0.147636	0.2	0.37	10	0.58	10	-0.449525	0.2
597	2013	Estrada et al. 2013	GiCdG	66 mM NaCl	all	low	30	other species	Zea mays	monocot	no	same	63		0.229	10	0.357	10	-0.444014	0.2	0.708	10	1.033	10	-0.377778	0.2
598	2013	Estrada et al. 2013	GiCdG	100 mM NaCl	all	high	30	other species	Zea mays	monocot	no	AM smaller	59		0.257	10	0.376	10	-0.380513	0.2	0.75	10	1.626	10	-0.773805	0.2
599	2013	Estrada et al. 2013	GeCdG	unstressed	all	none	30	C. etunicatum	Zea mays	monocot	no	AM larger	62		0.284	10	0.255	10	0.107711	0.2	0.269	10	0.58	10	-0.768317	0.2
600	2013	Estrada et al. 2013	GeCdG	66 mM NaCl	all	low	30	C. etunicatum	Zea mays	monocot	no	AM larger	65		0.279	10	0.357	10	-0.246524	0.2	0.809	10	1.033	10	-0.244424	0.2
601	2013	Estrada et al. 2013	GeCdG	100 mM NaCl	all	high	30	C. etunicatum	Zea mays	monocot	no	AM larger	77		0.444	10	0.376	10	0.166235	0.2	0.998	10	1.626	10	-0.488125	0.2
602	2013	Evelin et al. 2013		unstressed	all	none	7	R. intraradices	Trigonella foenum-graecum	dicot	no				2.472	3	2.227	3	0.104372	0.666667							64.015	3	53.135	3	0.186282	0.666667							2347	3	1412	3	0.508131	0.666667
603	2013	Evelin et al. 2013		50 mM NaCl	all	low	7	R. intraradices	Trigonella foenum-graecum	dicot	no				3.308	3	6.332	3	-0.649272	0.666667							68.004	3	55.948	3	0.195144	0.666667							2821	3	2797	3	0.00854402	0.666667
604	2013	Evelin et al. 2013		100 mM NaCl	all		7	R. intraradices	Trigonella foenum-graecum	dicot	no				6.299	3	12.79	3	-0.708273	0.666667							73.827	3	68.05	3	0.0814818	0.666667							4137	3	3848	3	0.0724174	0.666667
605	2013	Evelin et al. 2013		200 mM NaCl	all	high	7	R. intraradices	Trigonella foenum-graecum	dicot	no				8.423	3	13.18	3	-0.447734	0.666667							78.733	3	71.256	3	0.0997834	0.666667							4988	3	4492	3	0.104737	0.666667
606	2013	Garg & Baher 2013	PBG5	unstressed	all	none	66	F. mosseae	Cicer arietinum	dicot-legume	no	AM larger	87		0.122	6	0.107	6	0.131192	0.333333	0.067	6	0.058	6	0.14425	0.333333
607	2013	Garg & Baher 2013	PBG5	40 mM NaCl	all	low	66	F. mosseae	Cicer arietinum	dicot-legume	no	AM larger	81		0.172	6	0.148	6	0.150282	0.333333	0.098	6	0.081	6	0.190518	0.333333
608	2013	Garg & Baher 2013	PBG5	60 mM NaCl	all		66	F. mosseae	Cicer arietinum	dicot-legume	no	AM larger	75		0.203	6	0.17	6	0.177408	0.333333	0.122	6	0.1	6	0.198851	0.333333
609	2013	Garg & Baher 2013	PBG5	80 mM NaCl	all	high	66	F. mosseae	Cicer arietinum	dicot-legume	no	AM larger	69		0.237	6	0.192	6	0.210565	0.333333	0.148	6	0.116	6	0.243622	0.333333
610	2013	Garg & Baher 2013	CSG9505	unstressed	all	none	66	F. mosseae	Cicer arietinum	dicot-legume	no	AM larger	87		0.116	6	0.106	6	0.0901511	0.333333	0.063	6	0.057	6	0.100083	0.333333
611	2013	Garg & Baher 2013	CSG9505	40 mM NaCl	all	low	66	F. mosseae	Cicer arietinum	dicot-legume	no	AM larger	78		0.152	6	0.134	6	0.126041	0.333333	0.083	6	0.074	6	0.114776	0.333333
612	2013	Garg & Baher 2013	CSG9505	60 mM NaCl	all		66	F. mosseae	Cicer arietinum	dicot-legume	no	AM larger	70		0.167	6	0.144	6	0.148181	0.333333	0.097	6	0.081	6	0.180262	0.333333
613	2013	Garg & Baher 2013	CSG9505	80 mM NaCl	all	high	66	F. mosseae	Cicer arietinum	dicot-legume	no	AM larger	49		0.188	6	0.162	6	0.148846	0.333333	0.114	6	0.093	6	0.203599	0.333333
614	2013	He & Huang 2013		unstressed	all	none	40	F. mosseae	Lycopersicon esculentum/Solanum lycopersicum	dicot	no	AM larger	61
615	2013	He & Huang 2013		0.5% NaCl	all	low	40	F. mosseae	Lycopersicon esculentum/Solanum lycopersicum	dicot	no	AM larger	45
616	2013	He & Huang 2013		1% NaCl	all	high	40	F. mosseae	Lycopersicon esculentum/Solanum lycopersicum	dicot	no	same	32
617	2013	Huang et al. 2013	TSS7	unstressed	all	none	42	F. mosseae	Lycopersicon esculentum/Solanum lycopersicum	dicot	no	AM larger
618	2013	Huang et al. 2013	TSS7	20 g L-1	all		42	F. mosseae	Lycopersicon esculentum/Solanum lycopersicum	dicot	no	AM larger
619	2013	Huang et al. 2013	TCAV10	unstressed	all	none	42	F. mosseae	Lycopersicon esculentum/Solanum lycopersicum	dicot	no	AM larger
620	2013	Huang et al. 2013	TCAV10	20 g L-1	all		42	F. mosseae	Lycopersicon esculentum/Solanum lycopersicum	dicot	no	AM larger
621	2013	Kadian et al. 2013		4 dS m-1	>half	low	65	F. mosseae	Cyamopsis tetragonoloba	dicot-legume	no	AM larger	64
622	2013	Kadian et al. 2013		8 dS m-1	>half		65	F. mosseae	Cyamopsis tetragonoloba	dicot-legume	no	AM larger	45
623	2013	Kadian et al. 2013		12 dS m-1	>half	high	65	F. mosseae	Cyamopsis tetragonoloba	dicot-legume	no	AM larger	41
624	2013	Kadian et al. 2013		4 dS m-1	>half	low	65	other species	Cyamopsis tetragonoloba	dicot-legume	no	AM larger	37
625	2013	Kadian et al. 2013		8 dS m-1	>half		65	other species	Cyamopsis tetragonoloba	dicot-legume	no	AM larger	35
626	2013	Kadian et al. 2013		12 dS m-1	>half	high	65	other species	Cyamopsis tetragonoloba	dicot-legume	no	AM larger	25
627	2013	Kadian et al. 2013		4 dS m-1	>half	low	65	>1 species	Cyamopsis tetragonoloba	dicot-legume	no	AM larger	52
628	2013	Kadian et al. 2013		8 dS m-1	>half		65	>1 species	Cyamopsis tetragonoloba	dicot-legume	no	AM larger	48
629	2013	Kadian et al. 2013		12 dS m-1	>half	high	65	>1 species	Cyamopsis tetragonoloba	dicot-legume	no	AM larger	35
630	2013	Liu et al. 2013		0 mmol/L NaCl	all	none	20	other species	Camellia sinensis	dicot	yes	AM larger	56
631	2013	Liu et al. 2013		40 mmol/L NaCl	all		20	other species	Camellia sinensis	dicot	yes	AM larger	49
632	2013	Lucio et al. 2013		unstressed	all	none	31	R. intraradices	Cucumis melo	dicot	no	AM larger	50
633	2013	Lucio et al. 2013		1.5 dS m-1	all	low	31	R. intraradices	Cucumis melo	dicot	no	AM larger	55
634	2013	Lucio et al. 2013		3.0 dS m-1	all		31	R. intraradices	Cucumis melo	dicot	no	AM larger	45
635	2013	Lucio et al. 2013		4.5 dS m-1	all	high	31	R. intraradices	Cucumis melo	dicot	no	same	33
636	2013	Wang et al. 2013		0 mmol/L NaCl	all	none	10	other species	Lycopersicon esculentum/Solanum lycopersicum	dicot	no	same	46.7		73.0709	6	68.0315	6	0.071459	0.333333
637	2013	Wang et al. 2013		0 mmol/L NaCl	all	none	10	F. mosseae	Lycopersicon esculentum/Solanum lycopersicum	dicot	no	same	49.3		76.8504	6	68.0315	6	0.12189	0.333333
638	2013	Wang et al. 2013		50 mmol/L NaCl	all	low	10	other species	Lycopersicon esculentum/Solanum lycopersicum	dicot	no	AM larger	46.7		123.465	6	92.8084	6	0.285417	0.333333
639	2013	Wang et al. 2013		50 mmol/L NaCl	all	low	10	F. mosseae	Lycopersicon esculentum/Solanum lycopersicum	dicot	no	AM larger	49.3		129.764	6	92.8084	6	0.335179	0.333333
640	2013	Wang et al. 2013		85 mmol/L NaCl	all	high	10	other species	Lycopersicon esculentum/Solanum lycopersicum	dicot	no	same	46.7		149.081	6	118.845	6	0.226671	0.333333
641	2013	Wang et al. 2013		85 mmol/L NaCl	all	high	10	F. mosseae	Lycopersicon esculentum/Solanum lycopersicum	dicot	no	AM smaller	49.3		139.843	6	118.845	6	0.162696	0.333333
642	2013	Wu et al. 2013		unstressed	all	none	45	F. mosseae	Poncirus trifoliata	dicot	yes	AM larger	40	AM higher
643	2013	Wu et al. 2013		100 mM NaCl	all		45	F. mosseae	Poncirus trifoliata	dicot	yes	AM larger	32	AM higher
644	2013	Younesi et al 2013		unstressed	all	none	150	F. mosseae	Glycine max	dicot	no	AM larger	29
645	2013	Younesi et al 2013		6 dS m-1	all	low	150	F. mosseae	Glycine max	dicot	no	AM larger	26
646	2013	Younesi et al 2013		12 dS m-1	all	high	150	F. mosseae	Glycine max	dicot	no	AM larger	19
647	2013	Zou et al. 2013		0 mM NaCl	all	none	30	other species	Poncirus trifoliata	dicot	yes	AM larger	47
648	2013	Zou et al. 2013		100 mM NaCl	all	low	30	other species	Poncirus trifoliata	dicot	yes	AM larger	32
649	2013	Zou et al. 2013		200 mM NaCl	all		30	other species	Poncirus trifoliata	dicot	yes	same	22
650	2013	Zou et al. 2013		300 mM NaCl	all	high	30	other species	Poncirus trifoliata	dicot	yes	same	5
[truncated: 110 more columns]

## Sheet: References
Abbaspour H, Fallahyan F, Fahimi H, Afshari H (2006) Response of Pistacia vera l. in salt tolerance to inoculation with arbuscular mycorrhizal fungi under salt stress. In: Proc. IVth Intern’l Symp on Pistachios and Almonds, Eds.: Javanshah A, Facelli E, Wirthensohn M, Acta Hort 726
Abbaspour H (2010) Investigation of the effects of vesicular arbuscular mycorrhiza on mineral nutrition and growth of Carthamus tintoius under salt stress conditions. Russian J Plant Physiol 57:526–531
Abdel Latef AAH, Chaoxing H (2011) Effect of arbuscular mycorrhizal fungi on growth, mineral nutrition, antioxidant enzymes activity and fruit yield of tomato grown under salinity stress. Scientia Hort 127:228–233
Abdel-Fattah GM, Abo-Hamed SA, Mohamed ZA (1996) The role of VA-mycorrhizal fungus (Glomus mosseae) and kinetin in alleviation of salinity stress in Pisum sativum plants. 1. Plant growth, photosynthetic pigments, nodulation, proline and nutrient contents. African J Mycol Biotech 4:67–81
Abdel-Fattah GM, Ibrahim AH, Al-Amri SM, Shoker AE (2013) Synergistic effect of arbuscular mycorrhizal fungi and spermine on amelioration of salinity stress of wheat (Triticum aestivum L. cv. Gimiza 9). Austrailian Journal of Crop Science 7:1525–1532
Abo-El-Ez AT (2003) Response of mycorrhizal and non-mycorrhizal banana plants (Musa sp.) cv. Williams to saline conditions. II. Effect of water salinity on chemical composition. Assiut J Agric Sci 34:89–110
Abo-Ghalia HH (2001) Synergistic interaction between the VA-mycorrhiza Glomus intraradices and Saccharomyces cerevisiae II. On the metabolic activities of Sorghum bicolor grown under saline conditions. African J Mycol Biotechnol 9:43–52
Abo-Ghalia HH, El-Khallal SM (2001) Interaction between mycorrhizal fungi and jasmonic acid and their effects upon the growth, and metabolic activities of lupine plants grown under saline conditions. Egyptian J Bot 41:201–226
Aboul-Nasr A (1999) Alleviation of salt stress by Glomus intraradices on linseed (Linum usitatissimum L.) in hydroponic culture. Alexandria J Agric Res 44:115–127
Al-Garni SMS (2006) Increasing NaCl - salt tolerance of a halophytic plant Phragmites australis by mycorrhizal symbiosis. American-Eurasian J Agric & Envir Sci 1:119–126
Al-Karaki GN (2001) Salt stress response of salt-sensitive and tolerant durum wheat cultivars inoculated with mycorrhizal fungi. Acta Agronomica Hungarica 49:2–34
Al-Karaki GN, Hammad R, Rusan M (2001) Response of two tomato cultivars differing in salt tolerance to inoculation with mycorrhizal fungi under salt stress. Mycorrhiza 11:43–47
Al-Khaliel AS (2010) Effect of salinity stress on mycorrhizal association and growth response of peanut infected by Glomus mosseae. Plant Soil Environ 56:318–324
Allen EB, Allen MF (1986) Water relations of xeric grasses in the field: interactions of mycorrhizas and competition. New Phytol 104:559–571
Allen EB, Cunningham GL (1983) Effect of vesicular-arbuscular mycorrhizae on Distichlis spicata under three salinity levels. New Phytol 93:227–236
Asghari HR (2008) Vesicular-arbuscular (VA) mycorrhizae improve salinity tolerance in pre-inoculation subterranean clover (Trifolium subterraneum) seedlings. Internat J Plant Produc 2:243-256
Augé RM, Toler HD, Sams CE, Nasim G (2008) Hydraulic conductance and water potential gradients in squash leaves showing mycorrhiza-induced increases in stomatal conductance. Mycorrhiza 18: 115–121
Beltrano J, Ruscitti M, Arango MC, Ronco M (2013) Effects of arbuscular mycorrhiza inoculation on plant growth, biological and physiological parameters and mineral nutrition in pepper grown under different salinity and p levels. J Soil Sci Plant Nutr 13:123–141
Bharti N, Baghel S, Barnawal D, Yadav A, Kalra A (2013) The greater effectiveness of Glomus mosseae and Glomus intraradices in improving productivity, oil content and tolerance of salt-stressed menthol mint (Mentha arvensis). J Sci Food Agric 93:2154–2161
Borde M, Dudhane M, Jite P (2011) Growth photosynthetic activity and antioxidant responses of mycorrhizal and non-mycorrhizal bajra (Pennisetum glaucum) crop under salinity stress condition. Crop Protection 30:265–271
Borde M, Dudhane M, Jite PK (2010) AM fungi influences the photosynthetic activity, growth and antioxidant enzymes in Allium sativum L. under salinity condition. Notulae Scientia Biologicae 2:64–71
Campanelli A, Ruta C, DeMastro G, Morone-Fortunato I (2013) The role of arbuscular mycorrhizal fungi in alleviating salt stress in Medicago sativa L. car. Icon. Symbiosis 59:65–76
Cantrell IC, Linderman, RG (2001) Preinoculation of lettuce and onion with VA mycorrhizal fungi reduces deleterious effects of soil salinity. Plant Soil 233:269–281
Cartmill AD, Valdez-Aguilar LA, Cartmill DL, Volder A, Alarcon A (2013) Arbuscular mycorrhizal colonization does not alleviate sodium chloride-salinity stress in Vinca [Catharnthus roseus (L.) G. Don]. Journal of Plant Nutrition 36:164–178
Cho K, Toler HD, Lee J, Ownley BH, Jean C. Stutz JC, Moore JL, Augé RM (2006) Mycorrhizal symbiosis and response of sorghum plants to combined drought and salinity stresses. J Plant Physiol 163:517–528
Colla G, Youphael Y, Cardarelli M, Tullio M, Rivera CM, Rea E (2008) Alleviation of salt stress by arbuscular mycorrhizal in zucchini plants grown at low and high phosphorus concentration. Biol Fertil Soils 44:501–509
Datta P, Kulkarni M (2013) Growth response and dependency of Arachis hypogaea L. on two AM fungi under salinity stress. Indian J Agric Biochem 26:18–24
Diouf D, Duponnois R, Ba AT, Neyra M, Lesueur D (2005) Symbiosis of Acacia auriculiformis and Acacia mangium with mycorrhizal fungi and Bradyrhizobium spp. improves salt tolerance in greenhouse conditions. Funct Plant Biol 32:1143–1152
Dudhane MP, Borde MY, Jite PK (2011) Effect of arbuscular mycorrhizal fungi on growth and antioxidant activity in Gmelina arborea Roxb. under salt stress condition. Notulae Scientia Biologicae 3:71–78
Duke ER, Johnson CR, Koch KE (1986) Accumulation of phosphorus, dry-matter and betaine during nacl stress of split-root citrus seedlings colonized with vesicular arbuscular mycorrhizal fungi on zero, one or 2 halves. New Phytol 104:583–590
Echeverria M, Sannazzaro AI, Ruiz OA, Menedez AB (2013) Modulatory effects of Mesorhizobium tianshanense and Glomus intraradices on plant proline and polyamine levels during early plant response of Lotus tenius to salinity. Plant Soil 364:69–79
Estrada B, Aroca R, Maathuis FJM, Barea JM, Ruiz-Lozano JM (2013) Arbuscular mycorrhizal fungi native from a mediterranean saline area enhance maize tolerance to salinity through improved ion homeostasis. Plant Cell Environ 36:1771–1782
Estrada B, Barea JM, Aroca R, Ruiz-Lozano JM (2013) A native Glomus intraradices strain from a Mediterranean saline area exhibits salt tolerance and enhanced symbiotic efficiency with maize plants under salt stress conditions. Plant Soil 366:333–349
Evelin H, Giri B, Kapoor R (2012) Contribution of Glomus intraradices inoculation to nutrient acquisition and mitigation of ionic imbalance in NaCl-stressed Trigonella foenum-graecum. Mycorhiza 22:203–217
Evelin H, Giri B, Kapoor R (2013) Ultrastructural evidence for AMF mediated salt stress mitigation in Trigonella foenum-graecum. Mycorrhiza 23:71–86
Feng G, Li X, Zhang F, Li S (2000) Effect of AM fungi on water and nutrition status of corn plants under salt stress. Yingyong Shengtai Xuebao 11:595–598
Feng G, Yang MQ, Bai DS (1998) Influence of VAM fingi on mineral elements concentration and composition in Bromis inermis under salinity stress. Acta Prataculturae Sinica 7:21–28
Feng G, Zhang FS, Li XL, Tian CY, Tang C, Rengel Z (2002) Improved tolerance of maize plants to salt stress by arbuscular mycorrhiza is related to higher accumulation of soluble sugars in roots. Mycorrhiza 12:185–190
Garg N, Baher N (2013) Role of arbuscular mycorrhizal symbiosis in proline biosynthesis and metabolism of Cicer arietinum L. (chickpea) genotypes under salt stress. J Plant Growth Regul 32:767–778
Garg N, Chandel S (2011) The effects of salinity on nitrogen fixation and trehalose metabolism in mycorrhizal Cajanus cajan (L.) Millsp. plants. J Plant Growth Regul 30:490–503
Garg N, Chandel S (2012) Role of arbuscular mycorrhizal (AM) fungi on growth, cadmium uptake, osmolyte, and phytochelatin synthesis in Cajanus cajan (L.) Millsp. under NaCl and Cd stress. J Plant Growth Regul 31:292–308
Garg N, Chandel S (2011) Effect of mycorrhizal inoculation on growth, nitrogen fixation, and nutrient uptake in Cicer arietinum (L.) under salt stress. Turk J Agric For 35:205-214
Garg N, Manchanda G (2009) Role of arbuscular mycorrhizae in the alleviation of ionic, osmotic and oxidative stresses induced by salinity in Cajanus cajan (L.) Millsp (pigeonpea). J Agron Crop Sci 195:110–123
Giri B, Kapoor R, Mukerji KG (2007) Improved tolerance of Acacia nilotica to salt stress by arbuscular mycorrhiza, Glomus fasciculatum may be partly related to elevated K/Na ratios in root and shoot tissues. Microbial Ecology 54:753-760
Graham JH, Syvertsen JP (1989) Vesicular-arbuscular mycorrhizas increase chloride concentration in citrus seedlings. New Phytol 113:29–36
Hajiboland R, Aliasgharzadeh N, Laiegh SF, Poschenrieder C (2010) Colonization with arbuscular mycorrhizal fungi improves salinity tolerance of tomato (Solanum lycopersicum L.) plants. Plant Soil 331:313–327
Han B, Guo SR, He CX, Yan Y, Yu XC (2012) Effects of arbuscular mycorrhiza fungi (AMF) on the plant growth, fruit yield, and fruit quality of cucumber under salt stress. Ying yong sheng tai xue bao [Chinese J Appl Ecol] 23:154–8
Han B, He CX, Guo SR, Xu G, Yu XC, Sun J (2011) Effects of arbuscular mycorrhizal fungi on osmoregulation substance contents and antioxidant enzyme activities of cucumber seedlings under salt stress. Xibei Zhiwu Xuebao 31:2492–2497
Harris-Valle C, Esqueda M, Valenzuela-Soto E, Castellanos A (2011) Tolerance to drought and salinity by Cucurbita pepo var. pepo associated with arbuscular mycorrhizal fungi of the sonoran desert. Agrociencia 45:959–970
Hartmond U, Schaesberg NV, Graham JH, Syvertsen JP (1987) Salinity and flooding stress effects on mycorrhizal and non-mycorrhizal citrus rootstock seedlings. Plant Soil: 37–43
Hatimi A (1999) Effect of salinity on the association between root symbionts and Acacia cyanophylla Lind.: growth and nutrition. Plant Soil 216: 93–101
He H, He C, Zhang ZB, Zou ZR, Wang HS (2007a) Changes of antioxidative enzymes and cell membrane osmosis in tomato colonized by arbuscular Mycorrhizae under NaCl stress. Colloids & Surfaces B: Biointerfaces 59:128–33
He H, He C, Zhang ZB, Zou ZR, Wang HS, Tunde T (2007b) Study on osmotic adjustment mechanism of tomato salt tolerance enhanced by arbuscular mycorrhizal fungi. Acta Horticulturae Sinica 34:147-152
He Z, Huang Z (2013) Expression analysis of LeNHX1 gene in mycorrhizal tomato under salt stress. J Microbiol 51:100–104
He ZQ, He CX, Yan Y, Zhang ZB, Wang HS, Li HX, Tang HR (2011) Regulative effect of arbuscular mycorrhizal fungi on water absorption and expression of aquaporin genes in tomato under salt stress. Acta Horticulturae Sinica 38:273–280
He ZQ, Tang HR, Li HX, He CX, Zhang ZB, Wang HS (2010) Arbuscular mycorrhizal alleviated ion toxicity, oxidative damage and enhanced osmotic adjustment in tomato subjected to NaCl stress. Amer-Eura J Agric Environ Sci 7:676–683
Huang JC, Lai WA, Singh S, Hameed A, Young CC (2013) Response of mycorrhizal hybrid tomato cultivars under saline stress. Journal of Soil Science and Plant Nutrition 13(2):469-484
Huang Z, He CX, He ZQ, Zou ZR, Zhang ZB (2010) The effects of arbuscular mycorrhizal fungi on reactive oxyradical scavenging system of tomato under salt tolerance. Agric Sci China 9:1150–1159
Jahromi F, Aroca R, Porcel R, Ruiz-Lozano JM (2008) Influence of salinity on the In vitro development of Glomus intraradices and on the In vivo physiological and molecular responses of mycorrhizal lettuce plants. Microbial Ecol 55:45–53
Jin L, Sun X, Wang X, Shen Y, Hou F, Chang S, Wang C (2010) Synergistic interactions of arbuscular mycorrhizal fungi and rhizobia promoted the growth of Lathyrus sativus under sulphate salt stress. Symbiosis 50:157–164.
Jindal V, Atwal A, Sekhon BS, Singh R (1993) Effect of vesicular-arbuscular mycorrhizae on metabolism of moong plants under NaCl salinity. Plant Physiol Biochem 31:475–481
Kadian N, Yadav K, Badda N, Aggarwal A (2013) Application of arbuscular mycorrhizal fungi in improving growth and nutrient of Cyamopsis tetragonoloba (L.) Taub. Under saline soil. International Journal of Agronomy and Plant Production 4(11):2796-2805
Kaya C, Ashraf M, Sonmez O, Aydemir S, Tuna AL, Cullu MA (2009) The influence of arbuscular mycorrhizal colonisation on key growth parameters and fruit yield of pepper plants grown at high salinity. Scientia Hort 121:1–6
Khaled LB, Morte Gomez A, Ouarraqi EM, Abdallah O (2003) Physiological and biochemical responses to salt stress of mycorrhized and/or nodulated clover seedlings (Trifolium alexandrinum L.). Reponses physiologiques et biochimiques du trefle (Trifolium alexandrinum L.) a la double association Mycorhizes-Rhizobium sous une contrainte saline. Agronomie 23:571–580
Khaliel AS, Shine K, Vijayakumar K (2011) Salt tolerance and mycorrhization of Bacopa monneiri grown under sodium chloride conditions. African J Microbiol Res 5:2034–2040
Kumar A, Sharma S, Mishra S (2010) Influence of arbuscular mycorrhizal (AM) fungi and salinity on seedling growth, solute accumulation, and mycorrhizal dependency of Jatropha curcas L. J palnt Growth Reg 29:297–306
Liu J, Xiao B, Wang L, Li J, Pu G, Gao T, Liu W (2013) Influence of AM on the growth of tea plant and tea quality under salt stress. J Tea Sci 33:140–146
Lucio, WS (2013) Growth and physiological responses of melon plants inoculated with mycorrhizal fungi under salt stress. Semina-Ciencias Agrarias 34(4):1587-1602
Manchanda G, Garg N (2011) Alleviation of salt-induced ionic, osmotic and oxidative stresses in Cajanus cajan nodules by AM inoculation. Plant Biosystems 145:88–97
Mankarios AT, Gianinazzi S; Abd El-Fattah GM (1995) Improved growth and nutrition of soybean (Glycine max L.) in a saline soil associated with colonization by vesicular-arbuscular mycorrhizal fungi. Egyptian J Bot 35:101–117
Murkute AA, Satyawati S, Singh SK, Patel VB (2009) Response of mycorrhizal citrus rootstock plantlets to salt stress. Indian J Hort 66:456–460
Murkute1 AA, Sharma1 A, Singh SK (2006) Studies on salt stress tolerance of citrus rootstock genotypes with arbuscular mycorrhizal fungi. Hort. Sci. (Prague) 33:70–76
Ojala JC, Jarrell WM, Menge JA, Johnson ELV (1983) Influence of mycorrhizal fungi on the mineral-nutrition and yield of onion in saline soil. Agron J 75:255-259
Pfeiffer CM, Bloss HE (1987) Growth and nutrition of guayule (Parthenium argentatum) in a saline soil as influenced by vesicular-arbuscular mycorrhiza and phosphorus fertilization. New Phytol 108:315–321
Pond EC, Menge JA, Jarrell WM (1984) Improved growth of tomato in salinized soil by vesicular-arbuscular mycorrhizal fungi collected from saline soils. Mycologia 76:74–84
Porras-Soriano A, Soriano-Martín ML, Porras-Piedra A, Azcón R (2009) Arbuscular mycorrhizal fungi increased growth, nutrient uptake and tolerance to salinity in olive trees under nursery conditions. J Plant Physiol 166:1350–1359
Poss JA, Pond E, Menge JA, Jarrell WM (1985) Effect of salinity on mycorrhizal onion and tomato in soil with and without additional phosphate. Plant Soil 88:307–319
Rabie GH, Aboul-Nasr MB, Al-Humiany A (2004) Increasing salinity tolerance of cowpea plants by the dual inoculation of Glomus clarum mycorrhiza fungus and the nitrogen-fixer Azospirillum brasilense. African J Mycol Biotech 12:1–19
Rabie GH, Aboul-Nasr MB, Al-Humiany A (2005) Increased salinity tolerance of cowpea plants by dual inoculation of an arbuscular mycorrhizal fungus Glomus clarum and a nitrogen-fixer Azosphillum brasilense. Mycobiology 33:51–60
Rabie GH, Almadini AM (2005) Role of bioinoculants in development of salt-tolerance of Vicia faba plants under salinity stress. African J Biotech 4:210–222
Rabie, GH (2005) Influence of arbuscular mycorrhizal fungi and kinetin on the response of mungbean plants to irrigation with seawater. Mycorrhiza 15:225–230
Rinaldelli E,Mancuso S (1998) Short-term and long-term response of mycorrhizal and non-mycorrhizal olive plants (Olea europaea L.) to saline conditions. Oliva 74:45–49
Ruiz-Lozano JM, Azcón R, Gómez M (1996) Alleviation of salt stress by arbuscular-mycorrhizal Glomus species in Lactuca sativa plants. Physiol Plant 98:767–772
Sannazzaro AI, Echeverria M, Alberto EO, Ruiz OA, Menendez AB (2007) Modulation of polyamine balance in Lotus glaber by salinity and arbuscular mycorrhiza. Plant Physiol Biochem 45:39–46
Sannazzaro AI,Ruiz OA, Albertó EO, Menéndez AE (2006) Alleviation of salt stress in Lotus glaber by Glomus intraradices. Plant Soil 285:279–287
Scambato AA, Echeverria M, Sansberro P, Ruiz OA, Bernardina Menendez A (2010) Glomus intraradices improved salt tolerance in Prosopis alba seedlings by improving water use efficiency and shoot water content. Brazil J Plant Physiol 22:285–289
Scheloske S,Maetz M, Schneider T, Hildebrandt U, Bothe H, Povh B (2004) Element distribution in mycorrhizal and nonmycorrhizal roots of the halophyte Aster tripolium determined by proton induced X-ray emission. Protoplasma 223:183–189
Sharifi M, Ghorbanli M, Ebrahimzadeh H (2007) Improved growth of salinity-stressed soybean after inoculation with salt pre-treated mycorrhizal fungi. J Plant Physiol 164:1144–1151
Sheng M, Tang M, Chen H, Yang B, Zhang F, Huang Y (2008) Influence of arbuscular mycorrhizae on photosynthesis and water status of maize plants under salt stress. Mycorrhiza 18:287–296
Sheng M, Tang M, Zhang F, Huang Y (2011) Influence of arbuscular mycorrhiza on organic solutes in maize leaves under salt stress. Mycorrhiza 21:423–430
Shokri S, Maadi B (2009) Effects of arbuscular mycorrhizal fungus on the mineral nutrition and yield of Trifolium alexandrinum plants under salinity stress. Journal of Agronomy 8(2):79-83
Soliman AS, Shanan NT, Massoud ON, Swelim DM (2011) Improving salinity tolerance of Acacia saligna (Labill.) plant by arbuscular mycorrhizal fungi in Rhizobium inoculation. African J Biotech 11:1259–1266
Talaat NB, Shawky BT (2013) Modulation of nutrient acquisition and polyamine pool in salt-stressed wheat (Triticum aestivum L.) plants inoculated with arbuscular mycorrhizal fungi. Acta Physiol Plant 35:2601-2610
Turkmen O, Sensoy S, Demir S, Erdinc C (2008) Effects of two different AMF species on growth and nutrient content of pepper seedlings grown under moderate salt stress. African J Biotech 7(4):392–396
Wang B, Yao ZQ, Zhao SF, Guo KF (2013) Effect of AM fungi on processing tomato seedlings physiological characteristics and AVP1 gene expression under salt stress. Acta Botanica Boreali-Occidentalia Sinica 33:2016–2023
Wu CC, Chang DCN (2001) Influence of arbuscular mycorrhizae and abscisic acid on the growth of cucumber (Cucumis sativus L.) seedling under salt stress. J Chinese Soc Hort Sci 48:319–328
Wu Q, Zou Y, He X (2013) Mycorrhizal symbiosis enhances tolerance to NaCl stress through selective absorption but not selective transport of K+ over Na+ in trifoliate orange. Scientia Hort 160:366–374
Wu QS, Zou YN (2009) Arbuscular mycorrhizal symbiosis improves growth and root nutrient status of citrus subjected to salt stress. ScienceAsia 35:388–391
Wu QS, Zou YN, He XH (2010) Contributions of arbuscular mycorrhizal fungi to growth, photosynthesis, root morphology and ionic balance of citrus seedlings under salt stress. Acta Physiol Plant 32:297–304
Yang RH, Liu RJ, Liu CL, Wang YZ, Li PH, Yuan YB (2009) Effects of arbuscular mycorrhizal fungi and salicylic acid on salt tolerance of strawberry ( Fragaria x ananassa duch) plants. Scientia Agricultura Sinica 42:1590–1594
Younesi O, Moradi A, Namdari A (2013) Influence of arbuscular mycorrhiza on osmotic adjustment compounds and antioxidant enzyme activity in nodules of salt-stressed soybean (Glycine max). Acta Agriculturae Slovenica 101:219–230
Zeng GP, Zhang X, Liu HL, Tan Y, Zhu LJ (2011) Effect of AM fungi on salt tolerance of Carthamus tinctorius under salt stress. Plant Physiol Comm 47:1064–1068
Zou Y, Liang Y, Wu Q (2013) Mycorrhizal and non-mycorrhizal responses to salt stress in Trifoliate Orange: Plant growth, root architecture and soluble sugar accumulation. Internatl J Agri Biol 15:565–569
Zou YN, Wu QS (2011a) Efficiencies of Five Arbuscular Mycorrhizal Fungi in Alleviating Salt Stress of Trifoliate Orange. Interntl J Agric Biol 13:991–995
Zou YN, Wu QS (2011b) Sodium chloride stress induced changes in leaf osmotic adjustment of trifoliate orange (Poncirus trifoliata) seedlings inoculated with mycorrhizal fungi. Not Bot Horti Agrobo 39:64–69
Zuccarini P (2007) Mycorrhizal infection ameliorates chlorophyll content and nutrient uptake of lettuce exposed to saline irrigation. Plant Soil Environ 53:283–289
Zuccarini P, Okurowska P (2008) Effects of mycorrhizal colonization and fertilization on growth and photosynthesis of sweet basil under salt stress. J Plant Nutr 31:497–513
